# Supplementary material for: Molecular discrimination of tall fescue morphotypes in association with Festuca relatives
Source: PLoS One. 2018 Jan 17;13(1):e0191343. doi: 10.1371/journal.pone.0191343 (PMC5771633; doi:10.1371/journal.pone.0191343)
Supplement: S1 File — Accommodation of Table A-D. Table A; Primers developed from the hypervariable regions of chloroplast genomes and amplified in 12 Festuca varieties/accessions. Table B; SNPs, insertion and deletion polymorphisms among the retrieved sequences of 12 Festuca varieties/accessions in compare to the reference chloroplast genome of tall fescue. Table C; SSR genotyping results across 12 Festuca varieties/accessions with all fragment information. Table D; Genotyping results of the selected chloroplast and SSR markers in the collected population (Greek collection) used for validation. (XLSX) [file pone.0191343.s003.xlsx]

## Sheet: Table A
Marker name	Forward primer (5’-3’)	Reverse primer (5’-3’)	Product size
NFTCHL001	AGGCTTGTACTTTCGCGTCTC	GCACAGTGAGCGTATTTGGTA	654
NFTCHL002	CGCATCCGGCACTAATCTATT	CTGCCTACACTTCGCTCAAAT	635
NFTCHL003	AACCCGCTGCCTTACCACT	ATCGAAAACTTACAGCAGCTT	559
NFTCHL004	ATGCCTCTATCCGCTATTCT	AGGAACTCTACCAAGGGCTAT	619
NFTCHL005	TTGAAAAGGGAATCGATCGTG	CAACCATCAGGAGAAGCAAAT	754
NFTCHL006	GTCCAAGTGAAAGAAATTACG	TGTCAAGTTCTTCTGCCAGGG	739
NFTCHL007	TTGAAAGAGATGATAGAAGCA	AATAGTAGGAATCCCCAAAAT	537
NFTCHL008	TCGACGTCGGAAATGAGAGAT	TTTTCCCTGACTTGCTGTATC	663
NFTCHL009	GTAGTGGTTGGTGTTTTGATT	CCTCTGTTTTCGATTATCTAA	903
NFTCHL010	CCCCTCAGGAACAAACATAAA	GTATCCAACCCCCTTTTAGCC	510
NFTCHL011	TCAATTCGAGAAAACCATAAA	TTTTCCGTGGGTTATATATTC	599
NFTCHL012	TGTAAAATGGCTTGTTCTCCT	TTATACACACAAGCAATGGAG	861
NFTCHL013	ATCGCGTAGCTTCATAATAAT	ACAACCTCAGGAGAAAAAAAG	864
NFTCHL014	AAGCCCAAAGATCTATGAACT	GGAGCTTTGGAATGGTCTTAA	912
NFTCHL015	AAGTAGTAGGATTGGTTCTCA	AATCTTTTACACCGTCTTGAA	874
NFTCHL016	ATCCATTACGCGTTCCAAGCC	GTTCATATTCTGGATTGGGTT	836
NFTCHL017	AGTTAAGTCAATCCAAAAAGA	AAGGTTTTTTGAATTTACGAA	616
NFTCHL018	TGATCTCGCACCGTCTCTG	ACCCGGATCATTCAATACGAC	741
NFTCHL019	GCCGATTTACCCTCTTTTGC	ATGGGGATGGTGAGAAGAGAT	892
NFTCHL020	GAAGTAACAGAAAGAAAAGCA	TTCGACAAATTCCTACCTCTA	747
NFTCHL021	ACTAATTCTTCCTCCGCTTCT	AACCCCTTTCTCCCTTTTT	653
NFTCHL022	GGGGAAAAATCTCTAATGTCT	CTTTTTCAGGCGGTCTAC	508
NFTCHL023	ATGCATTGATGGGTGTTGAGG	GGATGCATATGCTGTGTTTCA	774
NFTCHL024	TTGCGCTTATATCCATCACTG	ATAGCTAGGATTTCCAGAAGA	939
NFTCHL025	CCTATATCAATGGGAAATGCC	AGTTAATTGCCCACCCTTTCC	762
NFTCHL026	GGGCAACAAGCAAACAAAAGA	CCGAAGAAACCCAACGAGA	833
NFTCHL027	TCGACGTTTGCTGGCTTATT	TATCTATCCCTTCCCCCTTCC	453
NFTCHL028	CGTAACGATCTGGGCACTGT	GTCGCTGTCTCGGTTGTGATA	876
NFTCHL029	GTAGAGCGCGCCCCTGATAAT	CCCGAGCCAAGTGGAGTATGC	927
NFTCHL030	AGGCCAAAAATTAGGATACAT	TATTATGAAAGACGGAAAAAA	809
NFTCHL031	TTAGTCTATTTTGGCTTTTAC	AGAAATTACCCCTTATGTG	909
NFTCHL032	CCCTTTCCTGAGCCCATAC	AAGAATAAAGAGCCGACCAGA	709
NFTCHL033	GCGGATTATGGGAGTGTGT	CCCTCAATATCGCAAGTTTCT	682
NFTCHL034	CGGCTGTGAAGTATGGAAG	TACCACCCAAAAAGGCTCTAA	797
NFTCHL035	CCGTTTATCTCCTTCGCTTGT	CGGGATCAGGGGAAAGAATA	788
NFTCHL036	TTTTGCATTGGGCTCTTTCAT	CCGCTCCGTTATTTGTCTGTT	695
NFTCHL037	ATTACTTCCGGATTTAGGTGT	CCCACTTAGCTCAGAGGTTA	484
NFTCHL038	TCCGGACGTCCATAGAAAGAT	GCACAGGCATCACAAGTCA	517
NFTCHL039	CGCCCAAATCCAGATGTGAGA	GTCCTTGAGGGTCCGCCATTA	605
NFTCHL040	GAGCCGGGTATAGCGAGTTTT	ATTCGGCAGCTTTTTGTTCC	729
NFTCHL041	TGCGTGTATAAGAGCCGAAAT	TTTATTCCGACAGCAACAAGA	717
NFTCHL042	TTGGGCATTTATTACCTGGAC	GAGTGGTTTTGTCGCAGAAT	670
NFTCHL043	GCCCCCAAATAGCATAAGAA	CCGATAGATCTACCCCTTGTG	484
NFTCHL044	TGACATCGCCACAGGGTA	TGAAACATGCCACTGAAAGAC	728
NFTCHL045	GCACCTCTTGGGGCTTCTATT	TGCGCTCAAAGGATACAAACA	698
NFTCHL046	GGCCATAATTTACAAGAACAT	AATACGGCTTTCCACAGA	614
NFTCHL047	AGCGTGAAAAGAGCCAAGAGA	ATCTACCCGCCCACCAAATA	772
NFTCHL048	CGAAATCGGTAGACGCTACG	GGGGATAGAGGGACTTGAAC	625

## Sheet: Table B
Designed primer	NFTCHL1	NFTCHL1	NFTCHL1	NFTCHL1	NFTCHL1	NFTCHL1	NFTCHL1	NFTCHL1	NFTCHL1	NFTCHL1	NFTCHL1	NFTCHL1	NFTCHL1	NFTCHL1	NFTCHL1	NFTCHL1	NFTCHL1	NFTCHL1	NFTCHL1	NFTCHL1	NFTCHL1	NFTCHL1	NFTCHL1	NFTCHL2	NFTCHL2	NFTCHL2	NFTCHL2	NFTCHL2	NFTCHL2	NFTCHL2	NFTCHL2	NFTCHL2	NFTCHL3	NFTCHL3	NFTCHL3	NFTCHL3	NFTCHL3	NFTCHL4	NFTCHL4	NFTCHL4	NFTCHL4	NFTCHL4	NFTCHL4	NFTCHL4	NFTCHL4	NFTCHL4	NFTCHL4	NFTCHL4	NFTCHL4
SNP position with the reference FJ466687	1206	1228	1255	1266	1287	1312	1321	1330	1339	1353	1375	1377	1456	1547	1565	1566-1571	1576	1577	1606	1610-1622	1639	1641	1661	3701	3789	3797	3798	3799	3983	4137	4216	4220	6690	6721	6722	6807	6842	8381	8386	8387	8390	8402	8431	8432	8433	8434	8435	8448	8456
FJ466687 Lolium arundinaceum var. KY31	G	A	T	T	G	A	A	T	G	A	T	T	A	C	-	-	T	T	C	-	T	A	T	A	T	-	-	-	-	C	A	--	A	C	A	C	C	G	T	C	T	T	C	A	T	G	A	A	A
Ensign meadow fescue	T	G	-	A	G	T	A	G	A	A	T	-	-	C	T	TTTTTA	T	T	C	TTTATTATAATAA	G	A	T	T	T	-	-	-	-	C	A	--	G	C	A	C	T	A	-	-	T	T	-	-	A	T	G	-	-
Rita meadow fescue	T	G	-	A	G	T	A	G	A	A	T	-	-	C	T	TTTTTA	T	T	C	TTTATTATAATAA	G	A	T	T	T	-	-	-	-	C	A	--	G	C	A	C	T	A	-	-	T	T	-	-	A	T	G	-	-
KY-31	G	G	-	A	G	T	A	T	A	A	T	-	A	C	-	-	T	T	C	-	T	A	T	A	T	-	-	-	-	C	A	--	G	C	A	C	T	A	-	-	C	A	-	-	A	T	G	-	-
Texoma MaxQII	G	G	-	A	G	T	A	T	A	A	T	-	A	C	-	-	T	T	C	-	T	A	T	A	T	-	-	-	-	C	A	--	G	C	A	C	T	A	-	-	T	A	-	-	A	T	G	-	-
PI 289651 F. arundinaceae spp Glaucescens	G	G	-	A	G	T	A	T	A	A	G	-	A	C	-	-	T	T	C	-	G	A	T	A	T	-	-	-	-	C	A	--	G	C	A	C	T	A	-	-	C	A	-	-	A	T	G	-	-
PI 289654 F. arundinaceae spp Glaucescens	G	G	-	A	G	T	A	T	A	A	T	-	A	C	-	-	T	T	C	-	G	A	T	A	G	-	-	-	-	C	A	--	G	C	A	C	T	A	-	-	C	A	-	-	A	T	G	-	-
Torpedo	G	G	-	A	G	T	A	T	A	A	T	-	A	C	-	-	T	T	C	-	G	A	T	A	T	-	-	-	-	C	A	--	G	C	A	C	T	A	-	-	C	A	-	-	A	T	G	-	-
Flecha MaX Q	G	G	-	A	A	T	C	T	A	A	T	-	A	T	T	-	-	-	A	-	G	A	G	A	T	A	A	A	A	A	G	AT	G	T	T	T	T	A	-	-	C	A	-	-	A	T	G	-	-
Prosper	G	G	-	A	A	T	C	T	A	A	T	-	A	T	T	-	-	-	A	-	G	A	G	A	T	A	A	A	A	A	G	AT	G	T	T	T	T	A	-	-	C	A	-	-	A	T	G	-	-
Resoulte	G	G	-	A	A	T	C	T	A	A	T	-	A	T	T	-	-	-	A	-	G	A	G	A	T	A	A	A	A	A	G	AT	G	T	T	T	T	A	-	-	C	A	-	-	A	T	G	-	-
PI 283312 F. mairei	G	G	-	A	A	T	C	T	A	C	T	-	A	C	T	-	T	G	A	-	G	G	T	A	T	-	-	A	A	C	G	AT	G	T	T	C	T	A	-	-	T	A	-	-	A	T	G	-	-
PI 283313 F. mairei	G	G	-	A	A	T	C	T	A	C	T	-	A	C	T	-	T	G	A	-	G	G	T	A	T	-	-	A	A	C	G	AT	G	T	T	C	T	A	-	-	T	A	-	-	A	T	G	-	-
	***- denotes deletion in the particular nucleotide position
	*** NP denotes no polimorphism
[truncated: 343 more columns]

## Sheet: Table C
SL No	Markers	Number of alleles	Band sizes of the allels	Torpedo	Flecha MaxQ	Prosper	Resolute	Texoma MaxQII	KY-31	Ensign	Rita	PI283312	PI283313	PI289651	PI289654
1	NFFG494	9	159	1	0	0	0	0	0	0	0	0	0	0	0
			160	1	0	0	0	1	1	0	0	0	0	0	0
			161	1	0	-	1	1	1	1	1	1	0	0	0
			162	1	1	1	0	0	0	1	0	0	0	0	0
			163	0	0	0	0	0	0	1	0	0	0	0	0
			164	0	0	1	1	0	0	0	0	0	0	0	0
			168	1	0	0	-	0	0	0	0	0	0	0	0
			176	0	0	0	0	1	1	0	0	0	0	0	0
			178	0	0	0	0	0	1	0	0	0	0	0	0
2	NFFG197	12	155	0	0	0	0	1	1	0	0	0	0	0	0
			161	1	1	-	1	1	1	1	1	1	0	0	0
			162	0	1	1	1	0	0	0	0	0	1	-	-
			166	0	0	1	0	0	0	0	0	0	0	0	0
			168	0	0	0	0	1	1	0	0	-	0	0	0
			182	0	0	0	1	0	0	0	0	0	0	0	0
			191	1	1	1	0	0	0	0	0	0	0	0	0
			192	0	0	1	0	0	1	0	0	0	0	0	0
			194	0	0	0	0	0	0	0	1	0	0	0	0
			195	0	0	0	0	1	1	0	0	0	0	0	0
			196	0	0	1	0	0	0	1	0	0	0	-	-
			197	1	0	0	0	0	0	0	0	0	0	0	0
3	NFFG228	9	146	0	0	0	0	0	0	0	0	0	0	0	1
			142	0	0	1	0	0	0	0	0	0	0	0	0
			151	1	0	0	0	1	1	1	1	0	0	0	0
			155	0	1	-	-	0	0	0	0	0	0	0	0
			157	0	1	1	1	0	0	0	0	0	0	0	0
			161	0	0	0	-	0	0	0	0	0	0	1	0
			136	0	0	0	0	1	0	0	0	0	0	0	0
			153	0	0	0	0	1	0	0	0	0	0	0	0
			169	0	0	0	0	0	0	0	0	0	0	1	0
4	NFFG482	18	148	0	0	0	1	0	1	0	0	1	1	0	0
			150	0	1	1	1	1	1	0	0	0	0	0	0
			153	0	0	0	0	0	1	0	0	0	0	0	0
			155	1	0	0	0	0	0	0	0	0	0	0	0
			159	1	0	0	0	0	0	0	0	0	0	0	0
			161	0	0	0	0	0	0	0	0	0	1	0	0
			165	0	0	0	1	0	0	0	0	0	0	0	0
			167	0	0	0	0	0	0	0	1	0	0	0	0
			174	0	0	0	0	0	1	0	0	0	0	0	0
			175	0	0	0	0	0	0	1	0	0	0	0	0
			176	1	0	0	0	0	0	0	0	0	1	0	0
			178	0	0	0	0	0	1	0	0	1	0	0	0
			179	0	0	0	0	0	0	0	1	0	0	0	0
			182	1	0	0	0	0	0	0	0	0	0	0	0
			189	0	0	0	0	0	0	1	1	0	0	0	0
			192	1	0	0	0	0	1	0	0	0	0	0	0
			194	0	0	0	0	0	0	1	0	1	0	0	0
			203	0	0	0	0	0	0	1	0	0	0	0	0
5	NFFA234	7	167	1	0	0	0	0	0	0	0	0	0	0	0
			190	1	1	1	1	0	0	0	0	0	0	0	0
			191	1	1	1	0	1	1	0	0	0	0	0	0
			192	0	0	0	0	0	0	1	1	0	0	0	0
			196	0	0	1	0	1	1	1	0	0	0	0	0
			201	0	1	0	0	1	1	0	0	0	0	0	0
			212	0	1	0	0	0	0	0	0	0	0	0	0
6	NFFA289	4	148	0	0	0	0	1	1	0	0	0	0	0	0
			149	1	0	0	0	1	1	1	1	0	0	0	0
			150	1	1	1	1	1	1	0	0	-	0	0	0
			153	0	0	0	0	0	0	1	0	0	0	0	0
7	B3A1	14	297	0	0	0	0	0	0	0	0	0	0	0	0
			316	0	1	1	0	0	0	0	0	0	0	0	0
			317	0	0	1	0	0	0	0	0	0	0	0	0
			319	0	1	0	1	0	0	0	0	0	0	0	0
			320	0	0	0	0	0	1	0	0	0	0	0	1
			321	1	0	0	0	1	0	0	0	0	0	1	0
			325	0	0	0	0	0	0	1	0	0	0	0	1
			326	1	0	0	0	0	0	0	0	0	0	0	0
			328	1	0	0	0	0	0	0	0	0	0	0	0
			334	0	0	0	0	1	1	0	0	0	0	0	1
			338	0	0	0	0	0	0	0	0	1	0	0	0
			361	0	0	0	0	0	0	1	0	0	0	0	0
			381	0	0	0	0	0	0	0	1	0	-	0	0
			412	0	0	0	0	0	0	1	1	0	0	0	0
8	NFFG018	9	120	0	1	1	0	0	0	0	0	0	0	0	0
			130	0	0	0	0	0	0	0	0	0	1	0	0
			132	1	0	0	0	1	1	0	0	1	1	1	1
			134	1	0	0	1	0	0	0	0	0	0	1	1
			136	0	0	0	0	0	0	0	0	0	1	0	0
			138	0	0	0	0	0	0	0	0	1	0	0	0
			147	0	0	0	0	0	0	0	0	0	1	0	0
			148	0	0	0	0	0	0	1	0	0	0	0	0
			159	0	0	0	0	0	0	0	0	0	1	0	0
9	B3C5	9	120	0	0	0	0	0	0	0	0	0	0	0	0
			129	0	0	0	0	1	1	0	0	0	0	0	0
			139	1	0	0	0	1	0	0	0	0	0	0	0
			141	0	1	1	1	0	0	0	0	0	0	0	0
			143	0	0	0	0	0	0	0	0	0	0	1	0
			146	0	0	0	0	0	0	0	0	1	0	0	0
			153	1	0	0	0	0	0	0	0	0	0	0	0
			155	0	1	1	0	0	0	0	0	0	0	0	0
			157	0	0	0	1	0	0	0	0	0	0	0	0
10	NFFG217	7	134	1	0	0	0	0	0	0	0	0	0	0	0
			136	0	0	0	0	1	1	1	1	-	1	1	0
			173	0	0	0	0	0	0	0	1	1	1	0	0
			176	0	0	0	0	0	0	0	1	0	0	0	0
			205	1	0	0	0	1	1	0	-	0	0	-	0
			207	1	1	1	1	1	1	0	0	0	0	0	0
			257	0	0	0	0	0	0	0	0	0	0	1	1
11	NFFG101	20	138	0	0	1	0	0	0	0	0	0	0	0	0
			152	0	0	0	0	0	0	0	0	0	0	1	0
			163	0	0	0	1	0	1	0	0	1	1	0	-
			165	0	1	1	1	1	1	0	0	0	0	1	0
			167	0	0	0	0	0	1	0	0	0	0	1	1
			169	1	0	0	1	0	0	0	0	0	0	0	0
			173	1	0	0	0	0	0	0	0	0	0	0	1
			175	0	0	0	0	0	0	0	0	0	0	1	1
			177	0	0	0	0	0	0	0	0	0	1	1	1
			181	0	0	0	0	0	0	0	1	0	0	1	1
			182	0	0	0	0	0	0	0	0	0	0	1	1
			188	0	0	0	0	0	1	1	0	0	0	0	0
			190	1	0	0	0	0	0	0	0	0	1	0	0
			192	0	0	0	0	1	1	0	1	-	0	0	0
			194	0	0	0	0	0	0	0	0	1	0	0	0
			196	1	0	0	0	0	0	0	0	0	0	1	0
			203	0	0	0	0	0	0	1	1	0	0	0	0
			206	1	0	0	0	0	1	1	0	0	0	0	0
			216	0	0	0	0	0	0	1	0	0	0	0	0
			397	0	0	0	0	0	0	1	1	0	0	0	0
12	NFFG106	21	164	0	0	0	0	0	0	0	0	0	0	1	1
			166	0	0	0	0	0	0	0	0	0	0	-	1
			167	0	0	0	0	0	0	0	0	0	1	0	0
			168	0	1	0	1	0	0	0	0	0	0	1	0
			169	0	0	0	0	0	0	0	0	0	1	0	0
			170	0	0	1	0	0	0	0	0	0	0	0	0
			171	0	0	0	0	0	0	0	0	1	-	0	0
			173	0	0	0	0	0	0	0	0	1	1	0	0
			174	0	1	-	1	1	0	0	0	0	0	0	0
			176	0	1	1	0	1	1	0	0	0	0	0	0
			180	0	1	0	1	0	1	0	0	0	0	0	0
			182	0	0	0	0	1	1	0	0	0	0	0	0
			186	0	0	1	1	0	1	0	1	0	0	0	0
			190	0	0	0	0	1	1	0	0	0	0	0	0
			192	1	0	0	0	1	0	0	0	0	0	0	0
			194	0	0	0	1	1	0	0	0	0	0	0	0
			198	0	0	0	0	0	1	1	1	0	0	0	0
			200	0	0	0	0	0	0	0	1	0	0	0	0
			202	1	0	0	0	0	0	0	0	0	0	0	0
			203	0	0	0	0	1	0	0	0	0	0	0	0
			222	0	0	0	0	0	0	0	1	0	0	0	0
13	NFFG168	4	182	0	0	0	0	1	1	0	0	0	0	0	0
			184	0	0	0	0	1	1	1	1	0	0	0	0
			187	1	1	1	1	1	1	1	1	0	0	-	1
			188	0	1	1	-	-	1	1	1	0	0	0	0
14	NFFG171	5	112	1	1	1	1	1	1	1	1	0	0	0	0
			116	1	-	-	0	1	1	0	0	1	1	1	1
			120	1	0	0	0	1	1	1	-	0	0	1	0
			121	1	0	0	0	1	1	-	0	0	0	-	0
			122	1	0	0	0	1	1	0	0	0	0	1	1
15	NFFG275	4	204	1	1	1	1	1	1	1	1	1	-	0	0
			206	1	-	1	0	0	0	1	1	0	0	-	0
			209	0	0	0	0	1	1	-	0	0	0	0	0
			355	1	0	0	0	0	1	0	0	0	0	0	0
16	NFFG192	3	170	1	0	1	1	0	0	0	1	0	0	0	0
			172	0	1	1	-	0	0	0	0	-	0	0	0
			193	1	1	1	1	1	1	1	1	-	0	-	-
17	NFFG009	8	186	0	0	0	0	0	0	0	0	1	1	0	0
			187	0	1	1	1	0	0	0	0	0	0	0	1
			188	0	0	0	0	0	0	0	0	1	0	0	0
			190	1	0	1	1	1	1	0	0	0	0	1	0
			192	1	0	0	0	0	0	0	0	0	0	0	1
			193	1	0	0	0	0	0	0	0	0	0	1	1
			195	0	0	0	0	1	1	0	0	0	0	1	-
			197	0	0	0	0	0	1	0	0	0	-	0	0
18	NFFG111	7	121	0	0	0	0	1	1	0	0	0	0	0	0
			126	1	1	0	0	0	0	0	0	0	0	1	1
			128	1	1	1	1	1	1	1	1	1	1	1	1
			130	1	1	0	1	1	1	0	0	0	1	0	1
			132	0	1	1	0	1	1	0	0	0	0	1	0
			142	1	0	0	0	0	0	0	0	0	0	1	0
			144	1	0	0	0	0	0	0	0	0	0	1	0
19	NFFG147	15	201	1	1	0	0	0	0	0	0	0	0	1	0
			204	0	0	0	1	0	0	0	0	0	0	0	0
			208	0	0	0	0	1	1	0	0	-	-	0	-
			210	0	0	0	0	-	0	0	0	1	1	0	1
			212	0	1	0	0	1	0	0	0	0	0	0	0
			214	0	0	0	0	1	1	0	0	0	0	0	0
			215	0	0	0	0	1	0	0	0	0	0	0	0
			216	0	1	1	0	1	1	0	0	0	0	0	0
			220	0	0	1	1	0	0	0	0	0	0	0	0
			222	0	0	1	1	1	0	0	0	0	0	0	0
			225	0	0	1	0	-	1	0	0	0	0	0	0
			226	0	0	0	0	1	1	0	0	0	0	0	0
			228	0	0	1	1	1	1	0	0	0	0	0	0
			232	0	0	0	0	1	1	0	0	0	0	0	0
			236	0	1	0	0	0	0	0	0	0	0	0	0
20	NFFG157	9	112	0	0	0	0	1	1	0	0	0	0	0	0
			114	0	0	0	0	1	0	0	0	0	0	0	0
			118	0	0	0	0	0	1	0	0	0	0	0	0
			128	0	0	0	0	0	1	0	0	0	0	0	0
			146	0	1	1	1	0	0	0	0	0	0	0	0
			148	1	0	1	0	0	0	0	0	1	1	1	1
			150	1	0	1	0	0	0	0	0	1	1	1	1
			152	1	0	0	1	1	1	0	0	0	0	1	1
			155	0	0	0	0	1	1	0	0	0	0	0	0
21	NFFG 089	6	170	1	1	0	1	-	1	1	1	-	1	-	0
			231	0	0	1	0	0	0	0	0	0	0	0	0
			242	0	0	0	0	0	1	0	0	0	0	0	0
			244	0	0	0	0	0	0	0	0	0	1	0	0
			263	0	0	0	0	0	0	0	0	0	0	1	0
			394	0	0	1	0	0	0	0	0	0	0	0	0
22	NFFG090	8	114	-	0	0	0	0	0	0	0	0	0	1	1
			117	1	1	-	-	1	1	1	1	1	1	1	1
			119	1	1	-	1	1	1	1	0	0	0	1	1
			121	0	1	1	1	0	1	0	0	0	0	0	0
			123	0	1	1	1	1	1	0	0	0	0	0	0
			125	0	0	1	0	0	0	0	0	0	0	0	0
			127	0	0	1	0	0	0	0	0	0	0	0	0
			129	0	0	1	0	0	0	0	0	0	0	0	0
23	NFFG096	24	146	0	0	0	0	0	1	0	0	0	0	0	0
			159	0	-	1	1	0	0	0	0	0	0	0	0
			161	0	1	1	1	0	0	0	0	0	0	0	0
			163	0	1	0	0	0	0	0	0	0	0	0	0
			164	0	0	0	0	0	0	0	0	1	1	0	0
			166	0	0	1	0	0	0	0	0	0	0	0	0
			167	0	0	1	-	0	0	0	0	0	0	0	0
			168	0	0	0	0	1	0	1	1	0	0	0	0
			171	0	0	0	0	0	0	1	1	0	0	0	0
			175	0	0	1	1	0	0	0	0	0	0	0	0
			178	1	0	0	0	0	0	0	0	0	0	0	0
			179	0	0	0	0	1	1	0	0	0	0	1	0
			182	0	0	0	0	1	1	0	0	0	0	0	0
			185	0	0	0	0	1	1	0	0	0	0	0	0
			187	0	0	0	0	0	1	0	0	0	0	0	0
			190	0	0	0	0	0	1	0	0	0	0	0	1
			191	0	0	0	0	1	0	0	0	0	0	0	0
			196	0	0	0	-	0	1	0	0	0	0	0	0
			198	0	0	0	0	0	1	0	0	0	0	0	0
			201	0	0	0	0	-	0	0	0	0	0	1	-
			203	0	0	0	0	0	0	0	0	0	0	1	0
			205	0	0	0	0	-	0	0	0	0	0	1	0
			207	1	0	0	0	0	0	0	0	0	0	-	0
			209	1	0	0	0	0	0	0	0	0	0	-	0
24	NFFG388	3	166	0	0	0	0	0	0	0	0	0	0	0	1
			173	0	0	0	0	0	0	0	0	0	0	1	0
			403	1	0	0	0	0	0	0	0	-	1	1	1
25	B3A3	7	178	0	0	0	0	0	0	0	0	1	1	0	0
			180	0	-	-	-	0	0	0	0	0	0	0	0
			182	0	1	1	1	1	1	1	1	0	0	0	0
			183	1	0	-	1	1	1	0	0	0	0	1	1
			185	0	0	1	0	0	0	0	0	0	0	0	0
			186	0	0	0	0	1	1	0	0	1	1	0	0
			188	0	0	0	0	0	0	0	0	1	0	0	0
26	NFFG389	11	201	0	0	0	0	0	0	0	0	0	0	1	1
			202	0	0	0	0	0	0	0	0	1	1	0	0
			206	0	1	1	1	1	1	0	0	0	0	1	1
			208	0	0	1	0	0	1	0	0	0	0	0	0
			212	0	0	0	0	1	1	0	0	0	0	0	0
			215	0	1	0	0	0	0	0	0	0	0	0	0
			217	0	0	0	0	0	1	0	0	0	0	0	0
			218	0	0	0	1	0	0	0	0	0	0	0	0
			225	0	0	0	0	1	1	0	0	0	0	0	0
			228	0	0	0	0	0	0	1	0	0	0	0	0
			229	1	0	0	0	0	0	0	0	0	0	0	0
27	B3B7	3	181	0	0	0	0	0	0	-	0	0	0	0	0
			323	1	0	0	0	0	0	0	0	0	0	0	-
			335	1	1	1	1	0	0	0	0	0	0	0	0
28	NFFG392	14	139	0	0	1	0	0	0	0	0	0	0	0	0
			162	0	0	0	0	0	0	0	0	1	1	0	0
			164	0	0	0	0	0	-	0	0	1	1	0	1
			166	0	1	1	1	1	1	0	0	0	0	1	0
			169	0	0	0	-	0	1	0	0	0	0	1	1
			171	1	0	0	0	0	0	0	0	0	0	0	0
			173	1	0	0	0	0	0	0	0	0	0	-	0
			175	1	0	0	0	0	0	0	0	0	0	0	1
			177	0	0	0	0	0	0	0	0	0	0	1	1
			181	0	0	0	0	0	1	0	0	0	0	1	1
			183	0	0	0	0	0	0	0	0	0	0	1	1
			191	1	0	0	0	0	1	0	0	0	0	0	0
			197	1	0	0	0	0	-	0	0	0	0	0	0
			207	1	0	0	0	0	1	0	0	0	0	0	0
29	B3C4	4	187	0	0	0	0	1	1	-	0	0	0	0	0
			192	1	1	1	1	1	0	-	0	0	0	0	1
			195	0	0	0	0	0	0	0	0	0	0	0	0
			198	0	1	1	1	0	0	0	0	0	0	0	0
30	B3D12	8	301	0	0	1	0	0	0	0	0	0	0	0	0
			303	0	0	0	1	0	0	0	0	0	0	0	0
			304	0	1	1	0	1	1	0	0	0	0	0	0
			310	0	1	-	0	0	0	0	0	0	0	0	0
			317	1	0	0	0	1	-	0	0	1	1	0	-
			318	0	1	1	1	0	0	0	0	0	0	0	0
			321	1	0	0	0	0	0	0	0	0	0	0	0
			322	0	0	0	0	0	0	1	1	0	0	0	0
31	B3D3	4	220	0	-	1	0	0	0	0	0	0	0	0	0
			223	0	1	1	1	0	0	0	0	0	0	0	1
			233	1	0	0	0	1	1	0	0	1	0	0	1
			318	0	0	0	0	0	0	0	0	0	-	0	0
32	B5G4	3	311	0	1	1	1	0	0	0	0	0	0	0	0
			315	1	0	0	0	1	1	-	0	0	0	1	1
			319	0	0	0	0	0	0	0	0	0	1	0	0
33	CNL039	3	249	1	1	1	1	0	0	0	0	0	0	0	1
			250	0	0	0	1	0	0	0	0	0	0	0	0
			251	0	0	1	0	0	0	0	0	0	0	0	0
34	NFFG491	8	154	1	0	0	0	0	0	0	0	0	0	0	0
			156	0	0	0	0	1	0	0	0	0	0	0	1
			158	0	0	0	0	0	0	0	0	0	0	1	0
			160	0	0	0	0	0	0	0	0	0	0	1	0
			161	0	0	0	0	0	0	0	0	0	0	0	1
			162	0	0	0	0	1	0	0	0	0	0	0	0
			223	0	0	1	0	0	0	0	0	0	0	0	0
			226	0	0	1	0	0	0	0	0	0	0	0	0
35	B1A2	6	223	0	1	1	1	0	0	0	0	0	0	0	0
			226	0	1	1	1	0	0	0	0	0	0	0	-
			228	1	0	-	0	-	0	0	0	0	0	1	1
			231	-	0	0	0	1	1	0	0	0	1	0	0
			233	0	0	1	0	0	0	0	0	0	0	0	0
			245	1	0	0	0	0	0	0	0	0	0	0	0
36	B1B6	8	277	1	0	0	0	0	0	0	0	0	0	1	1
			288	0	0	0	0	1	1	1	0	0	0	0	0
			292	0	0	0	0	0	0	0	0	1	1	0	0
			303	0	1	1	1	0	0	0	0	0	0	0	0
			312	1	1	1	1	1	1	-	0	0	0	1	0
			311	0	0	0	0	0	0	0	0	0	1	0	1
			323	0	0	0	0	0	0	1	1	0	0	0	0
			330	0	1	1	0	0	0	0	0	0	0	0	0
37	CNL139	1	278	0	0	0	0	1	1	0	0	0	0	0	0
38	NFFA112	20	232	0	1	1	1	0	0	0	0	0	0	0	0
			235	1	1	1	1	0	1	0	0	0	0	0	0
			236	0	1	1	0	0	0	0	0	0	0	0	0
			238	0	1	0	0	0	0	0	0	0	1	0	0
			239	0	1	0	0	0	0	0	0	0	0	0	0
			240	0	0	0	0	0	0	0	0	0	1	1	1
			241	0	0	1	1	0	0	0	0	1	0	0	0
			242	0	1	1	0	0	0	0	0	0	0	0	0
			244	0	1	1	1	1	-	0	0	0	0	1	1
			245	0	0	0	1	0	0	0	0	0	0	0	0
			248	0	0	0	1	1	-	0	0	0	0	0	1
			249	1	0	0	0	1	0	0	0	1	0	1	1
			253	1	0	0	0	1	1	0	0	0	0	0	-
			255	0	0	0	0	0	0	1	0	0	0	0	0
			257	1	0	0	0	0	1	0	0	0	0	0	0
			259	0	0	0	0	1	0	0	1	0	0	0	0
			262	0	0	0	0	0	0	0	0	0	0	1	0
			263	0	0	0	0	0	0	1	0	0	0	0	0
			267	0	0	0	0	0	0	1	1	0	0	0	0
			272	0	0	0	0	0	0	1	1	0	0	0	0
39	NFFA032	10	368	0	0	0	0	0	0	0	0	1	0	0	0
			369	0	0	0	0	0	0	0	0	0	0	0	1
			371	1	-	1	1	0	0	1	1	0	1	0	0
			375	0	1	1	1	0	0	0	0	0	0	1	-
			376	0	0	1	0	0	0	0	0	1	1	0	0
			377	0	0	0	0	1	1	0	0	0	0	0	0
			378	1	0	0	0	1	-	0	0	1	0	1	1
			381	1	0	0	0	1	0	0	0	0	0	1	0
			382	0	1	0	0	0	0	0	0	0	0	0	0
			384	0	0	0	0	0	0	0	0	0	0	1	0
40	NFFA015	9	160	0	1	1	1	0	0	0	0	0	0	0	0
			190	0	0	0	0	1	1	0	0	0	0	1	1
			199	1	0	0	0	1	1	0	0	0	0	1	1
			201	0	0	0	0	0	0	0	0	1	1	-	0
			205	0	0	0	0	0	0	0	0	0	0	1	1
			207	0	0	0	0	0	0	0	0	1	1	0	0
			214	0	1	1	1	0	0	1	-	0	0	0	0
			216	1	0	0	0	1	1	0	0	0	0	1	1
			217	0	1	1	0	0	0	0	0	0	0	0	0
41	NFFA146	5	230	0	0	0	0	-	1	0	0	0	0	0	0
			232	1	1	1	1	1	1	1	1	1	1	1	1
			236	1	0	0	0	1	1	0	0	0	0	1	1
			240	0	0	0	0	1	1	0	0	0	0	0	0
			244	0	0	0	0	0	1	0	0	0	0	0	0
42	NFFA155	14	209	0	1	1	-	0	0	0	0	0	0	0	0
			218	0	1	0	0	0	0	0	0	0	0	0	0
			248	1	0	0	0	-	-	0	0	0	0	1	1
			249	1	0	0	0	1	1	0	0	0	0	1	0
			251	1	0	0	0	1	1	0	0	0	0	0	0
			256	0	0	0	0	1	1	0	0	0	0	0	0
			261	0	0	0	1	0	0	1	1	0	0	0	0
			264	0	1	1	0	0	0	0	0	0	0	0	0
			265	0	0	0	0	1	0	0	0	0	0	0	0
			266	0	0	0	0	0	0	0	0	1	1	0	0
			270	0	0	0	0	0	0	0	0	0	1	0	0
			271	0	0	0	0	0	1	0	0	0	0	0	0
			272	0	0	0	0	0	0	0	0	1	0	0	0
			274	0	0	0	0	1	0	0	0	0	0	0	0
43	NFFA047	6	256	1	0	0	0	-	-	0	0	0	0	1	1
			260	0	0	0	0	0	0	0	0	1	1	0	0
			262	0	0	0	0	1	1	0	0	0	0	0	0
			265	0	0	0	0	0	0	0	0	0	0	1	0
			268	0	0	0	0	1	0	0	0	0	0	0	0
			271	0	0	0	0	0	0	0	0	0	0	1	1
44	NFFA169	5	154	1	1	1	1	0	0	0	0	0	1	1	1
			158	0	1	1	0	0	0	0	0	0	0	0	0
			161	1	1	1	1	1	1	1	1	1	1	1	1
			167	0	0	1	0	0	0	0	0	0	0	0	1
				0	0	0	0	0	0	0	0	0	0	0	0
45	NFFG282	17	173	1	0	0	0	0	0	0	0	0	0	1	1
			175	0	0	0	0	0	0	0	0	0	0	1	1
			176	0	0	0	0	0	0	0	0	0	1	0	0
			178	0	1	0	1	0	0	0	0	0	0	1	1
			179	0	0	0	0	0	0	0	0	0	1	0	0
			181	0	0	0	0	0	0	0	0	1	1	0	0
			182	0	0	0	0	0	0	0	0	1	1	0	0
			184	0	0	0	1	1	0	0	0	0	0	0	0
			186	0	0	1	0	1	1	0	0	0	0	0	0
			190	0	-	0	1	0	1	0	0	0	0	0	0
			192	0	0	1	1	0	1	0	0	0	0	0	0
			194	0	0	1	0	0	1	0	0	0	0	0	0
			196	0	0	1	0	-	1	0	0	0	0	0	0
			200	0	0	0	0	1	1	0	0	0	0	0	0
			202	1	0	0	1	1	0	0	0	0	0	0	0
			204	0	0	0	1	1	0	0	0	0	0	0	0
			212	1	0	0	0	-	0	0	0	0	0	0	0
46	NFFG416	3	94	0	0	0	0	0	0	0	0	0	0	0	1
			98	1	0	0	0	0	0	0	0	0	0	0	0
			104	0	0	0	0	0	0	0	0	0	0	1	1
47	NFFA082	9	228	0	0	1	0	0	0	0	0	1	0	0	0
			235	0	0	1	0	0	0	0	0	0	0	0	0
			379	0	0	0	0	1	0	0	0	0	0	0	0
			382	1	0	0	0	1	0	0	0	0	0	1	1
			384	0	0	0	0	0	1	0	0	0	0	0	0
			386	0	0	0	0	0	1	0	0	0	0	0	0
			392	0	0	0	0	1	0	0	0	0	0	0	0
			400	0	0	0	0	0	0	0	0	0	0	1	1
			421	0	0	0	0	0	1	0	0	0	0	0	0
48	NFFA096	10	221	0	0	0	0	1	1	0	0	0	0	1	1
			224	1	0	0	0	0	1	0	0	0	0	0	1
			225	0	0	0	0	1	1	0	0	0	0	1	0
			228	1	1	1	1	1	1	1	1	1	1	1	1
			229	0	0	0	0	1	-	0	0	0	0	0	0
			231	0	0	0	0	1	0	0	0	0	0	0	0
			234	0	1	-	0	0	0	0	0	0	0	0	0
			235	0	1	0	1	0	1	0	0	0	0	0	0
			237	0	1	1	0	-	0	0	0	0	0	1	0
			250	0	0	0	0	0	1	0	0	0	0	0	0
49	NFFA108	10	247	0	1	-	1	0	0	0	0	0	0	0	0
			250	0	1	1	0	0	0	-	-	0	0	0	0
			251	1	0	0	0	0	-	0	0	0	0	0	0
			253	0	1	0	0	1	0	0	0	0	0	1	0
			256	0	1	0	0	1	1	-	-	0	0	0	1
			259	0	0	0	0	0	1	0	0	0	0	1	-
			262	0	0	0	0	1	0	0	0	0	0	-	0
			264	1	0	0	0	0	0	0	0	0	0	0	0
			265	1	0	0	0	1	1	0	0	0	0	0	0
			268	1	0	0	0	1	0	0	0	0	0	-	0
50	NFFA120	15	227	0	0	1	0	0	0	0	0	0	0	0	0
			245	0	0	0	0	0	-	0	0	0	0	0	1
			251	0	1	1	0	0	0	0	0	0	0	0	0
			252	0	0	0	1	1	0	0	0	0	0	0	0
			255	0	0	0	0	1	1	0	0	0	0	0	0
			256	0	0	0	0	0	0	1	1	0	0	0	0
			259	1	0	0	1	0	1	0	0	0	0	1	1
			260	0	0	0	0	1	1	0	0	0	0	0	0
			261	1	0	0	0	0	0	0	1	0	0	0	0
			264	0	1	1	1	-	1	-	1	0	0	1	1
			266	1	0	0	0	0	0	0	0	0	0	0	0
			268	0	1	1	1	0	0	0	0	0	0	0	0
			271	0	0	0	0	0	0	0	0	0	0	1	0
			273	0	0	1	1	0	0	0	0	0	0	0	0
			276	0	0	0	0	0	0	0	0	0	0	1	0
51	NFFA142	10	233	0	0	0	0	0	0	0	0	0	0	1	0
			236	0	0	0	0	1	1	0	0	1	1	0	0
			239	0	1	0	0	0	0	0	0	0	0	0	1
			242	1	1	1	1	1	1	0	0	1	1	1	1
			245	0	1	1	0	1	1	0	0	0	0	0	0
			248	0	1	0	1	1	-	1	1	0	0	1	1
			251	-	0	0	0	1	1	0	0	0	0	1	1
			254	-	1	0	0	0	0	0	0	0	0	0	0
			256	1	1	0	0	0	0	0	0	0	0	0	0
			259	0	0	1	0	0	0	0	0	0	0	0	0
52	NFFA162	6	177	0	1	1	1	0	0	0	0	0	0	1	1
			180	1	0	0	-	0	0	0	0	1	1	1	1
			184	0	0	0	0	1	1	1	-	0	0	0	0
			186	0	0	0	0	0	0	0	0	0	0	0	1
			242	0	0	0	0	0	0	0	0	0	0	1	0
			247	0	0	0	0	0	0	0	0	0	0	1	0
53	NFFA299	2	108	0	-	1	1	0	0	0	0	0	0	1	1
			117	0	0	0	0	1	1	-	-	0	0	0	0
54	NFFA338	4	248	0	1	1	1	0	0	0	0	0	0	0	0
			251	0	0	0	0	0	0	1	1	0	0	0	0
			260	0	0	0	0	0	0	0	0	1	1	0	0
			261	1	1	1	1	1	1	1	1	0	0	0	0
55	NFFA346	10	313	0	0	0	0	1	1	0	0	0	0	0	0
			322	0	0	0	0	0	1	0	0	0	0	0	0
			323	0	0	0	0	0	0	0	0	1	1	1	1
			325	0	1	1	1	0	0	0	0	0	1	0	0
			326	1	-	-	-	1	1	0	0	0	0	0	0
			330	0	1	1	0	0	0	0	0	1	1	0	1
			331	0	0	0	0	1	1	1	1	0	0	0	0
			334	0	1	0	1	0	0	0	0	0	0	0	0
			337	1	0	0	0	0	0	0	0	0	0	0	1
			340	0	0	0	0	1	1	0	0	0	0	0	0
56	NFFG373	8	118	0	0	1	0	0	0	0	0	0	0	0	0
			119	1	0	0	1	0	0	0	0	0	0	0	0
			127	0	1	1	0	0	0	0	0	0	0	0	0
			130	0	0	-	1	0	0	0	0	0	0	0	0
			134	0	0	0	0	1	1	0	0	0	0	0	0
			135	0	0	0	0	0	1	0	0	0	0	0	0
			138	0	0	0	0	1	0	0	0	0	0	0	0
			140	0	0	0	0	1	0	0	0	0	0	0	0
57	NFFA371	7	436	0	0	0	0	0	0	0	0	1	1	1	1
			448	1	1	1	1	1	1	0	0	1	1	1	1
			454	1	1	1	1	0	0	0	0	-	1	0	1
			460	0	0	0	0	0	0	1	1	1	-	0	0
			465	0	0	0	0	0	1	0	1	0	0	0	0
			471	0	0	0	0	1	1	0	0	0	0	0	0
			477	0	0	0	0	1	0	0	0	0	0	0	0
58	NFFG377	6	122	1	1	1	-	0	0	-	-	0	0	0	0
			125	0	0	0	1	0	0	0	0	0	0	0	0
			137	0	0	0	0	1	1	0	0	0	0	0	0
			142	0	0	0	0	1	1	0	0	0	0	0	0
			144	0	0	0	0	1	1	0	0	0	0	0	0
			161	0	0	0	0	0	1	0	0	0	0	0	0
59	NFFG506	10		0	0	0	0	0	0	0	0	0	0	0	1
			105	0	0	0	0	0	0	0	0	0	0	0	1
			107	-	0	0	0	1	1	0	0	0	0	1	-
			109	1	0	0	0	1	1	0	0	0	0	0	1
			111	1	0	0	0	1	1	0	0	0	0	1	0
			113	0	0	0	0	0	0	1	1	0	0	1	0
			117	0	0	0	1	1	0	0	0	0	0	0	0
			119	0	1	1	0	0	0	0	0	0	0	0	0
			121	0	1	1	1	-	-	0	0	0	0	0	0
			123	0	1	1	0	0	0	0	0	0	0	1	0
60	NFFA017	5	196	0	1	1	0	0	0	0	0	0	0	0	0
			207	0	1	0	0	0	0	0	0	0	0	0	0
			210	0	1	1	1	1	0	0	0	0	0	0	0
			213	0	0	0	0	1	1	0	0	0	0	0	0
			359	0	0	0	0	0	0	1	0	0	0	0	0
61	B1B12	4	110	0	0	-	0	0	0	0	0	0	0	0	0
			215	1	0	0	0	0	0	0	0	0	0	1	1
			217	0	0	0	1	0	0	0	0	0	0	0	0
			225	0	1	-	1	0	0	0	0	0	0	0	0
62	NFFA021	6	220	1	0	0	0	0	0	0	0	0	0	1	1
			223	0	0	0	0	0	0	0	0	0	0	1	0
			226	0	0	0	0	1	1	0	0	0	0	0	1
			232	0	0	0	0	0	1	0	0	0	0	0	0
			235	0	0	0	0	1	1	0	0	0	0	0	0
			247	0	0	0	0	0	0	0	0	1	1	0	0
63	NFFA030	4	209	1	1	0	0	0	0	0	0	0	0	0	0
			213	0	1	1	1	0	0	0	0	1	1	0	0
			217	1	1	1	1	1	1	1	1	0	0	0	0
			225	0	0	1	0	0	-	0	0	0	0	0	0
64	B3C11	6	149	1	0	0	0	0	0	0	0	0	0	0	0
			148	0	0	1	0	0	0	0	0	0	0	0	0
			151	0	1	0	0	0	0	0	0	0	0	0	0
			156	1	0	0	0	0	0	0	0	0	0	0	1
			157	0	0	0	0	1	1	1	-	1	1	0	0
			158	0	1	1	1	0	0	0	0	0	0	0	0
65	NFFA034	3	225	1	1	1	1	1	1	0	0	0	0	0	-
			228	0	0	-	1	1	0	0	0	0	0	0	0
			234	0	0	0	0	0	1	0	0	0	0	0	0
66	B3F3	7	268	1	0	0	-	0	0	0	0	1	1	0	0
			271	0	0	0	0	0	0	0	0	0	0	0	1
			274	0	0	0	0	1	1	0	0	0	0	1	0
			276	0	0	0	0	1	0	0	0	0	0	1	0
			278	1	0	0	0	1	1	0	0	0	0	-	0
			280	1	0	0	0	0	0	0	0	0	0	1	0
			282	1	0	0	0	1	0	0	0	0	0	0	0
67	NFFA037	12	178	0	1	0	0	0	0	0	0	0	0	0	0
			182	0	1	0	0	0	0	0	0	0	0	0	0
			185	0	1	0	0	0	0	0	0	0	0	0	0
			190	0	1	0	0	0	0	0	0	0	0	0	0
			195	1	1	0	0	0	0	0	0	0	0	1	-
			197	0	0	1	0	0	0	0	0	0	0	0	0
			198	0	0	0	0	0	1	0	0	0	0	1	1
			200	0	0	0	0	1	1	0	0	1	1	0	0
			202	1	1	0	1	1	1	0	0	0	0	1	1
			205	0	0	1	1	0	0	0	0	0	0	0	0
			210	0	0	0	0	1	1	0	0	0	0	0	0
			214	0	0	0	0	1	1	0	0	0	0	0	0
68	NFFA046	11	185	0	1	0	0	0	0	0	0	0	0	0	0
			190	0	1	0	0	0	0	0	0	0	0	0	0
			192	0	0	0	0	0	0	0	0	1	1	0	1
			194	1	1	0	0	0	0	0	0	0	0	1	1
			197	0	0	1	0	0	0	0	0	0	0	0	0
			198	0	0	0	0	0	1	0	0	0	0	1	1
			200	0	0	1	0	1	-	0	0	1	1	0	0
			203	1	1	0	1	1	1	0	0	0	0	1	1
			205	0	0	1	1	0	-	0	0	0	0	0	0
			210	0	0	0	0	1	1	0	0	0	0	0	0
			214	0	0	0	0	1	-	0	0	0	0	0	0
69	NFFA060	6	186	1	0	0	0	0	0	0	0	0	0	0	0
			192	0	0	0	0	0	0	0	0	0	0	1	0
			201	1	0	0	0	0	0	0	0	0	0	0	0
			225	1	1	1	1	1	1	0	0	0	1	1	0
			228	0	0	0	0	1	0	0	0	0	0	0	0
			234	0	0	0	0	0	1	0	0	0	0	0	0
70	NFFA071	10	176	0	-	1	1	0	0	0	0	0	0	0	0
			180	0	-	1	1	0	0	0	0	0	0	0	0
			186	0	1	1	1	1	1	1	1	0	0	1	0
			188	0	0	0	0	1	1	0	0	1	1	0	0
			190	0	0	0	0	0	0	0	1	0	0	1	0
			192	1	0	0	0	0	0	1	1	1	1	1	1
			194	1	0	0	0	1	1	1	0	-	-	0	-
			196	1	0	0	0	-	1	0	0	0	0	0	0
			201	0	1	1	1	0	0	0	0	0	0	0	0
			205	0	0	1	1	0	0	0	0	0	0	0	0
71	CNL 114	10	94	0	0	0	1	0	0	0	0	0	0	0	0
			99	1	0	0	0	0	0	0	0	0	0	0	0
			103	0	1	0	0	0	0	0	0	0	0	0	0
			112	1	0	0	0	0	0	0	0	0	0	1	1
			126	0	0	0	0	1	0	0	0	0	0	0	0
			271	1	0	0	0	0	0	0	0	0	0	0	0
			279	0	1	1	0	0	0	0	0	0	0	0	0
			288	0	0	1	0	0	0	0	0	0	0	0	0
			303	0	0	0	0	1	1	0	0	0	0	0	0
			394	0	0	0	1	0	0	0	0	0	0	0	0
72	NFFA103	5	214	0	0	0	0	1	1	0	0	0	0	1	0
			216	1	0	0	0	0	0	0	0	0	0	0	-
			232	0	0	0	0	1	1	-	-	0	0	1	1
			246	1	1	0	0	0	0	0	0	0	0	0	0
			257	0	0	1	0	0	0	0	0	0	0	0	0
73	NFFG236	12	170	1	0	1	0	1	1	0	0	0	0	-	1
			171	0	0	0	0	1	1	0	0	0	0	0	0
			179	1	1	1	1	1	0	0	0	0	0	0	0
			182	0	0	0	0	1	-	1	1	0	0	0	0
			184	0	0	0	0	0	-	1	1	0	0	0	0
			186	0	0	0	0	0	0	1	0	0	0	0	0
			195	0	0	0	0	0	1	0	0	0	0	0	0
			206	0	0	1	0	0	0	0	0	0	0	0	0
			211	0	0	0	1	0	0	0	0	0	0	0	0
			213	0	0	0	1	0	0	0	0	0	0	0	0
			222	0	1	0	0	0	0	0	0	0	0	0	0
			232	0	0	1	0	0	0	0	0	0	0	0	0
74	NFFA002	10	192	0	0	0	0	0	0	-	0	0	0	0	0
			295	0	0	0	0	0	0	-	0	0	0	0	0
			299	0	1	0	0	0	0	0	0	0	0	0	0
			307	0	0	0	0	0	0	0	0	0	0	1	0
			309	1	0	0	0	0	0	0	0	0	0	0	0
			311	0	1	1	0	0	-	0	0	0	0	0	0
			313	0	0	0	1	0	0	0	0	0	0	0	0
			317	0	0	0	0	1	1	0	0	0	0	1	1
			320	0	0	0	0	1	1	0	0	0	0	1	0
			322	1	0	0	0	0	0	-	-	0	0	0	0
75	NFFA134	7	260	0	1	1	1	1	0	1	1	0	0	0	0
			263	1	1	1	1	1	1	1	1	0	0	1	-
			266	0	0	0	0	0	0	0	0	1	1	0	0
			268	0	0	0	0	1	1	0	0	0	0	0	0
			270	0	0	0	0	1	1	0	0	0	0	1	0
			274	0	0	0	0	1	0	0	0	0	0	0	0
			277	0	0	0	0	0	0	0	0	0	0	1	-
76	NFFA013	5	244	0	0	0	0	1	1	0	0	0	0	0	0
			267	0	1	1	1	0	0	0	0	0	0	0	0
			276	0	0	0	1	1	1	0	0	0	0	0	0
			309	1	0	0	0	0	0	0	0	0	0	0	0
			327	1	0	0	0	0	0	0	0	0	0	0	0
77	NFFA135	3	251	0	0	0	0	1	1	0	0	0	0	0	0
			256	0	0	0	0	1	0	0	0	0	0	0	0
			259	0	0	0	0	1	1	0	0	0	0	0	0
78	NFFA154	11	172	1	0	0	0	0	0	0	0	0	0	0	0
			254	0	0	0	0	0	0	0	1	0	0	0	0
			260	0	0	0	0	0	1	0	0	0	0	0	0
			262	0	0	0	0	0	0	0	0	1	0	0	0
			261	0	0	0	0	0	0	0	0	0	0	0	0
			265	0	0	0	0	0	0	0	0	0	0	0	1
			268	0	0	0	0	1	0	0	0	0	0	1	0
			272	1	1	-	1	0	0	0	0	0	0	0	0
			277	0	1	0	0	0	0	0	0	0	0	0	0
			305	0	0	0	0	0	0	0	0	0	0	0	0
			351	0	0	1	0	0	0	0	0	0	0	0	0
79	NFFG003	6	148	0	1	1	1	-	0	0	0	1	1	1	0
			150	1	-	0	1	1	1	0	0	0	0	0	0
			152	1	0	0	0	0	1	0	0	0	0	1	1
			154	1	0	0	0	0	0	0	0	0	0	1	1
			166	0	0	0	0	1	1	0	0	0	0	0	0
			168	0	0	0	0	-	1	0	0	0	0	0	0
80	NFFG026	14	155	0	0	0	1	0	0	0	0	0	0	0	0
			168	0	0	0	0	1	1	1	1	0	0	0	0
			170	0	0	0	0	0	0	0	0	1	1	0	1
			172	0	0	0	0	1	0	0	0	1	1	1	-
			174	1	0	0	0	0	1	0	0	0	0	1	0
			176	0	0	0	0	0	0	0	0	1	1	1	1
			178	0	0	1	0	0	0	0	0	1	1	1	0
			182	1	0	0	-	1	1	0	0	1	1	1	0
			186	0	0	0	0	1	1	0	0	0	0	1	1
			188	1	0	0	0	1	1	0	0	0	0	0	0
			192	0	0	0	0	1	1	0	0	0	0	1	1
			194	0	0	0	0	1	1	0	0	0	0	1	0
			198	0	0	0	0	-	1	0	0	0	0	0	0
			234	0	1	0	0	0	0	0	0	0	0	0	0
81	NFFG240	12	237	0	0	0	0	0	0	1	1	-	0	0	0
			239	1	0	0	0	0	0	1	1	-	1	0	0
			242	0	1	0	0	0	0	0	0	0	0	0	0
			243	0	1	0	0	0	0	0	0	0	0	0	0
			244	0	1	1	1	0	0	0	0	0	0	0	0
			249	0	0	0	0	0	0	0	0	0	1	0	0
			254	0	0	1	0	0	0	1	1	0	0	0	0
			257	1	0	1	0	0	0	1	1	0	0	0	0
			258	0	0	0	1	0	0	0	0	0	1	0	0
			260	0	0	0	0	1	0	0	0	0	0	0	0
			262	0	0	0	0	1	1	0	0	0	0	0	0
			484	0	0	0	0	0	0	0	0	1	1	1	1
82	NFFG497	14	229	0	1	1	1	0	0	0	0	0	0	0	0
			233	0	0	0	0	0	0	0	0	1	1	0	0
			235	0	1	0	0	0	0	0	0	1	1	0	0
			237	0	0	0	0	0	0	0	0	1	1	0	0
			243	1	0	0	0	0	0	0	0	0	0	-	0
			245	0	0	0	0	0	0	0	0	0	0	0	0
			249	0	1	0	0	0	0	0	0	0	0	1	1
			254	0	0	0	0	0	0	0	0	0	0	1	-
			256	0	0	0	0	0	0	0	0	0	0	1	1
			258	0	0	0	0	1	0	0	0	0	0	0	0
			260	0	0	0	0	1	1	0	0	0	0	0	0
			262	0	0	0	0	1	1	0	0	0	0	0	0
			266	0	0	0	0	0	1	0	0	0	0	0	1
			268	0	0	0	0	0	0	0	0	0	0	0	1
83	NFFA366	12	135	0	0	0	0	0	0	0	0	1	0	0	0
			148	1	1	0	0	0	0	0	0	1	1	-	-
			149	0	0	1	0	0	0	0	0	0	0	1	0
			152	0	1	1	1	0	0	0	0	1	1	1	0
			156	1	1	0	0	0	0	0	0	0	1	1	0
			158	0	0	0	0	1	1	0	0	0	0	0	0
			161	1	0	0	0	0	0	0	0	1	1	0	0
			162	0	0	0	0	0	1	0	0	0	0	0	0
			166	0	0	0	0	0	1	0	0	0	0	0	0
			169	0	0	0	0	0	0	0	0	0	0	0	1
			170	0	0	0	0	1	1	0	0	0	0	0	0
			179	0	0	0	0	0	1	0	0	0	0	0	0
84	NFFA386	18	207	0	0	0	0	0	0	0	0	0	0	1	1
			210	0	0	0	0	0	1	0	0	0	0	0	0
			211	0	0	0	0	0	0	0	0	-	1	0	1
			216	1	-	0	0	0	0	0	0	0	0	0	0
			217	0	0	0	1	0	0	0	0	1	0	0	0
			219	-	1	1	1	0	0	0	0	0	0	0	0
			221	0	0	0	0	0	1	0	0	0	0	0	0
			225	1	0	0	0	1	1	0	0	0	0	0	0
			228	0	0	0	0	1	1	0	0	0	0	0	0
			230	0	0	0	0	0	1	0	0	0	0	0	0
			236	0	0	0	0	1	0	0	0	0	0	0	0
			238	0	0	0	0	1	0	0	0	0	0	0	0
			240	0	0	0	0	0	0	0	0	0	0	0	1
			253	0	0	0	0	0	0	0	0	0	0	0	1
			256	0	0	0	0	0	0	0	0	0	0	0	1
			258	0	0	0	0	0	0	0	0	0	0	1	0
			274	0	0	0	0	0	0	0	0	0	0	1	1
			289	0	0	0	0	0	0	0	0	0	0	0	1
85	NFFA387	4	186	0	1	0	-	0	0	0	0	1	1	0	1
			192	1	0	0	0	-	-	0	0	0	0	1	1
			193	0	0	0	0	1	1	0	0	0	0	0	0
			198	1	0	0	0	1	1	0	0	0	0	1	1
86	B3D4	6	108	0	0	0	0	0	0	0	0	1	0	0	0
			113	0	0	0	0	0	0	0	0	1	1	0	0
			116	0	0	0	0	1	1	0	0	0	0	1	1
			119	0	-	0	0	0	0	0	-	0	0	0	-
			122	1	0	0	0	0	0	0	0	0	0	1	1
			125	1	0	0	0	0	0	0	0	0	0	1	1
87	NFFA018	14	133	0	0	0	1	0	0	0	0	0	0	0	0
			152	0	0	0	0	0	0	0	0	0	0	1	1
			155	0	0	0	0	0	0	0	0	0	0	1	0
			164	0	1	1	1	0	0	0	0	0	0	0	0
			167	0	1	1	0	0	0	0	0	0	0	0	0
			170	0	0	0	0	0	0	0	0	0	0	0	1
			185	0	0	0	1	0	0	0	0	0	0	0	0
			187	0	0	0	0	0	0	0	0	0	0	0	1
			190	1	0	0	0	1	1	-	1	1	1	-	1
			194	0	0	0	0	1	-	1	1	0	0	0	0
			196	0	0	0	0	1	1	0	0	0	0	0	0
			199	0	0	0	0	0	0	1	1	0	0	0	0
			202	0	0	0	0	0	0	0	0	-	1	0	0
			205	1	0	0	0	0	0	0	0	0	0	0	0
88	NFFA031	11	332	0	0	0	0	0	0	0	0	1	0	1	1
			367	0	0	0	0	0	0	0	0	1	0	0	0
			369	0	0	0	0	0	0	0	0	0	1	0	1
			371	-	-	1	1	0	0	1	1	0	0	0	0
			373	0	0	1	0	0	0	0	0	0	0	0	0
			375	0	1	1	1	0	0	0	0	0	0	1	1
			376	0	0	1	0	0	0	0	0	1	1	0	0
			378	1	0	0	0	1	0	0	0	1	0	1	1
			381	1	0	0	0	0	0	0	0	0	0	1	0
			382	0	1	0	0	0	0	0	0	0	0	0	0
			384	0	0	0	0	0	0	0	0	0	0	1	0
89	NFFG465	4	208	0	1	1	1	-	0	0	0	0	0	0	0
			211	1	1	1	1	1	0	0	0	0	-	1	0
			214	0	0	0	0	1	0	0	0	0	0	0	0
			217	0	0	0	0	1	0	0	0	0	0	0	0
90	NFFA374	12	150	0	1	1	1	1	-	0	0	0	0	-	0
			153	1	0	-	0	1	1	0	0	1	1	0	0
			154	0	0	1	-	1	1	0	0	1	0	0	0
			157	0	1	0	0	1	0	0	0	0	0	0	0
			160	0	1	1	1	-	1	0	0	0	0	0	0
			163	0	-	-	1	-	1	1	0	0	0	0	0
			165	0	-	0	0	1	1	1	0	0	0	0	0
			169	0	0	0	0	1	-	0	0	0	0	0	0
			171	1	0	0	0	0	1	0	1	0	0	0	0
			173	0	0	0	0	0	1	1	1	0	0	0	0
			175	0	0	0	0	1	0	1	1	0	0	0	0
			177	0	0	0	0	0	0	1	0	0	0	0	0
91	NFFG502	1	357	1	1	1	1	1	1	1	1	1	1	1	1
92	CNL 151	4	180	0	0	0	0	0	0	0	0	0	0	0	1
			187	-	1	1	1	0	0	0	0	-	-	1	1
			381	0	0	0	0	0	0	0	0	1	1	0	0
			387	0	0	0	0	0	0	0	0	0	1	0	0
93	NFFA233	9	167	1	0	0	0	0	0	0	0	0	0	0	0
			186	0	0	0	0	0	0	0	0	0	1	0	0
			190	1	1	1	1	0	0	0	0	0	0	1	0
			191	1	1	1	0	1	1	-	-	0	0	0	0
			192	0	0	0	0	0	0	1	1	0	0	0	0
			194	0	0	0	0	0	0	0	0	0	0	1	0
			196	0	0	1	0	1	1	1	1	0	0	1	0
			200	0	0	0	0	0	0	0	0	0	0	1	1
			201	0	1	0	0	1	1	0	0	0	0	0	0
94	NFFG239	5	114	0	0	0	0	0	0	0	0	0	0	1	1
			204	0	0	0	0	0	0	0	0	?	1	0	0
			232	0	0	0	1	0	0	0	0	0	0	0	0
			235	1	0	0	0	0	0	0	0	0	-	1	1
			260	0	0	0	0	1	1	0	0	0	0	0	0
95	NFFG195	1	159	0	1	1	0	0	0	0	0	0	0	0	0
96	NFFG141	10	120	0	1	0	1	0	0	1	1	0	0	0	0
			181	0	0	0	0	1	1	0	0	1	1	1	0
			183	0	0	0	0	0	1	0	0	0	0	0	1
			185	0	0	0	0	1	1	0	0	1	0	1	1
			187	0	0	0	0	0	1	0	0	0	0	0	1
			190	1	0	0	0	1	0	0	0	0	0	-	0
			194	0	0	0	0	0	0	0	0	0	0	1	1
			202	1	1	0	1	0	1	0	0	0	0	0	0
			232	0	-	1	1	0	0	1	1	0	0	0	0
			331	0	1	1	1	0	0	0	0	0	0	0	0
97	NFFG042	12	167	0	1	1	1	0	0	0	0	0	0	0	0
			168	0	0	0	0	0	0	1	1	0	0	0	0
			182	0	0	0	0	1	0	0	0	0	0	0	0
			184	0	0	0	0	0	1	0	0	0	0	0	0
			188	0	0	0	0	1	0	0	0	0	0	0	0
			193	1	0	0	0	1	1	0	0	0	0	0	0
			195	0	0	0	0	0	1	0	0	0	0	0	0
			198	0	0	0	0	1	0	0	0	0	0	0	0
			200	1	0	0	0	0	0	0	0	0	0	0	0
			201	1	0	0	0	0	0	0	0	0	0	0	0
			203	1	0	0	0	0	0	0	0	0	0	0	0
			216	1	0	0	0	0	0	0	0	0	0	0	0
98	NFFG252	8	200	0	0	0	0	1	0	0	0	0	0	0	0
			227	-	0	0	0	1	1	1	1	0	0	1	1
			250	0	1	1	1	0	0	0	0	0	0	0	0
			254	0	0	0	0	1	1	0	0	1	1	1	0
			257	0	0	0	0	0	0	0	0	0	0	1	1
			260	1	1	1	1	0	0	0	0	1	1	1	0
			261	1	0	0	0	0	0	0	0	1	1	1	1
			282	0	0	0	0	0	0	0	0	1	-	0	0
99	NFFG082	8	146	1	0	0	0	0	0	0	0	0	0	0	0
			258	0	0	1	-	0	0	0	0	0	0	0	0
			275	0	0	0	0	0	0	0	0	0	0	1	0
			277	0	0	0	1	0	0	0	0	0	0	0	0
			333	0	0	0	0	0	0	0	0	0	0	0	0
			364	1	0	0	0	0	0	0	0	0	0	0	0
			490	0	0	0	0	0	0	0	0	0	0	1	1
			499	0	0	0	0	0	0	0	0	1	1	0	0
100	NFFG483	12	165	1	0	0	-	0	0	0	0	0	-	1	1
			225	0	0	0	0	0	0	1	0	0	0	0	0
			234	0	0	0	0	0	1	0	0	0	0	0	0
			236	0	0	0	0	1	1	0	0	0	0	0	0
			238	0	0	0	0	1	1	0	0	0	0	0	0
			240	0	0	0	0	1	1	0	0	0	0	0	0
			244	0	0	0	0	1	1	0	0	0	0	0	0
			246	0	1	1	0	0	0	0	0	0	0	0	0
			248	0	0	0	0	0	1	0	0	0	0	0	0
			258	0	1	0	0	0	0	0	0	0	0	0	0
			374	0	0	0	1	0	0	0	0	0	0	0	0
			385	1	0	0	0	0	0	0	0	0	0	0	0
101	B1C1	14	197	0	0	0	0	0	0	0	0	1	1	0	0
			199	0	0	0	0	0	1	0	0	0	0	0	0
			201	0	0	0	0	1	1	0	0	0	0	0	0
			203	0	0	0	0	1	1	0	0	0	0	0	0
			205	1	0	0	0	-	1	0	0	1	1	1	0
			207	1	0	0	0	0	0	0	0	0	0	0	1
			214	0	0	0	0	0	0	0	0	0	0	1	1
			216	1	0	0	0	0	0	0	0	0	0	1	1
			219	0	0	0	0	0	0	0	0	0	0	1	-
			221	0	0	0	0	0	0	0	0	0	0	0	1
			225	0	0	0	0	0	0	0	0	0	0	1	0
			247	0	0	0	1	0	0	0	0	0	0	0	0
			290	0	0	0	0	0	0	0	1	0	0	0	0
			310	0	1	0	0	0	0	0	0	0	0	0	0
102	B5F9	9	171	0	0	0	0	0	0	0	0	1	1	0	0
			247	0	1	1	1	0	1	1	1	1	-	0	0
			263	0	0	0	0	0	0	0	0	0	0	1	1
			264	0	0	0	0	0	0	0	0	0	0	1	1
			265	0	0	0	0	0	0	0	0	0	0	1	0
			266	0	0	0	0	0	0	0	0	0	0	1	0
			267	1	0	0	0	1	0	0	0	0	0	1	0
			268	-	0	0	0	0	0	0	0	0	0	1	0
			269	1	0	0	0	0	0	0	0	0	0	0	0
103	CNL056	10	108	0	0	0	0	0	1	0	0	0	0	0	0
			146	1	0	0	0	0	0	0	0	0	0	0	0
			197	0	0	0	1	0	0	0	0	0	0	0	0
			199	0	0	1	1	0	0	0	0	0	0	0	0
			200	0	0	0	1	0	0	0	0	0	0	0	0
			290	0	1	0	0	0	1	0	0	0	0	0	0
			314	0	0	0	1	0	0	0	0	0	0	0	0
			357	1	0	0	0	0	0	0	0	0	0	0	0
			390	1	0	0	0	0	0	0	0	0	0	0	0
			448	0	0	0	0	0	0	0	0	0	0	1	1
104	CNL143	13	101	0	0	0	0	0	0	0	0	1	1	1	-
			110	0	0	0	1	0	0	0	0	0	0	0	0
			113	0	1	1	0	0	0	0	0	0	0	0	0
			122	0	0	0	0	0	0	0	0	0	0	0	1
			128	0	0	0	0	0	0	0	1	0	0	0	0
			132	0	0	0	0	0	0	1	1	0	0	0	0
			161	0	0	0	0	0	0	0	0	1	1	0	0
			180	1	1	1	1	1	1	1	1	0	0	1	1
			273	1	0	0	0	0	0	0	0	0	0	1	-
			324	0	0	0	1	0	0	0	0	0	0	0	0
			347	0	1	0	0	0	0	0	0	0	0	0	0
			366	0	0	0	0	0	0	1	1	0	0	0	0
			373	0	0	1	0	0	0	0	0	0	0	0	0
105	NFFA068	10	92	0	1	1	1	-	-	1	-	0	0	0	0
			107	0	0	0	0	0	0	1	-	0	0	0	0
			137	0	0	0	0	1	0	0	0	0	0	0	0
			172	1	0	0	0	0	0	0	0	0	0	0	0
			288	1	0	0	0	0	0	0	0	0	0	0	0
			290	0	0	0	0	1	1	0	0	0	0	1	1
			310	0	0	0	0	0	0	0	0	0	0	1	1
			313	0	0	0	0	0	0	0	0	1	1	0	0
			342	0	0	0	0	0	0	0	0	1	1	0	0
			344	0	0	0	0	0	0	1	0	0	0	0	0
106	NFFA073	16	88	0	0	0	0	0	0	0	0	1	1	1	1
			105	0	0	0	0	0	0	0	0	1	1	0	0
			214	0	0	0	0	0	0	0	0	0	0	0	1
			231	0	0	0	0	0	0	0	0	0	0	0	1
			255	0	-	1	-	1	0	1	1	0	0	0	0
			258	0	1	1	1	0	0	1	1	0	0	0	0
			260	0	0	0	1	0	0	0	0	0	0	0	1
			264	0	0	0	0	1	1	0	0	0	0	0	0
			265	1	0	0	0	0	1	0	0	0	0	0	0
			266	0	1	1	1	0	0	0	0	0	0	0	0
			269	0	0	1	0	0	0	0	0	0	0	0	0
			281	0	0	0	0	0	0	0	0	0	0	0	0
			303	0	1	0	0	0	0	0	0	0	0	0	1
			314	0	0	0	0	0	0	0	0	0	0	1	0
			316	0	0	0	0	0	0	0	0	0	0	1	1
			438	0	0	0	0	0	0	0	0	0	0	0	1
107	NFFA074	16	139	0	0	-	1	0	0	0	0	0	0	0	0
			146	0	1	1	1	0	0	0	0	0	0	0	0
			228	0	0	0	0	0	0	1	1	0	0	0	0
			237	0	0	0	0	0	0	1	1	0	0	0	0
			253	0	1	1	1	0	0	1	1	0	0	0	0
			256	1	1	1	1	1	1	1	1	0	0	1	1
			260	0	0	0	0	0	0	0	0	1	1	0	0
			262	0	0	0	0	1	1	0	0	0	0	0	0
			265	0	0	1	0	0	0	0	0	0	0	1	0
			268	0	0	0	1	1	0	0	0	0	0	0	0
			271	0	0	0	0	0	0	0	0	0	0	1	1
			279	0	0	1	0	0	0	0	0	0	0	0	0
			303	0	1	1	-	0	0	0	0	0	0	0	0
			314	0	0	0	0	0	0	0	0	0	0	1	0
			316	0	0	0	0	0	0	0	0	0	0	1	0
			382	1	0	0	0	0	0	0	0	0	0	0	0
108	NFFA075	16	88	0	0	0	0	0	0	0	0	1	1	0	0
			105	0	0	0	0	0	0	0	0	1	1	0	0
			257	0	0	0	0	0	0	0	0	1	0	0	0
			262	0	1	1	1	1	0	1	1	0	0	0	0
			264	1	1	1	1	1	-	1	1	0	0	1	1
			268	0	0	0	0	0	0	0	0	1	1	0	0
			270	0	0	0	0	1	1	0	0	0	0	0	0
			272	1	0	0	0	1	1	0	0	0	0	0	0
			273	0	0	0	0	0	0	0	0	0	0	1	0
			275	0	0	0	1	1	0	0	0	0	0	0	0
			276	0	0	0	0	0	0	0	0	0	0	0	0
			279	0	0	0	0	0	0	0	0	0	0	1	1
			303	0	1	0	0	0	0	0	0	0	0	0	0
			314	0	0	0	0	0	0	0	0	0	0	1	0
			317	0	0	0	0	0	0	0	0	0	0	1	0
			382	1	0	0	0	0	0	0	0	0	0	0	0
109	NFFA040	18	103	0	0	0	0	0	0	0	0	1	1	0	0
			108	1	0	0	0	0	0	0	0	0	0	0	1
			112	0	0	0	0	0	0	0	0	1	1	0	0
			121	0	0	0	0	0	0	1	1	-	1	0	0
			143	0	1	1	1	0	0	0	0	-	0	0	0
			195	0	0	0	0	0	0	0	0	1	1	0	0
			203	0	0	1	0	0	0	0	0	0	0	0	0
			244	0	0	0	0	0	0	0	0	0	1	0	0
			246	0	0	0	0	1	1	0	0	-	0	0	0
			255	0	0	0	0	1	1	0	0	0	0	0	0
			270	0	1	1	-	0	0	0	0	0	0	0	0
			273	0	0	0	0	0	0	0	0	0	0	1	0
			276	0	0	0	0	1	-	0	0	0	0	1	1
			279	0	0	0	1	1	0	0	0	0	0	0	0
			285	0	0	0	0	0	0	0	0	1	1	0	0
			287	0	0	1	1	0	0	0	0	1	1	-	1
			294	0	1	0	0	0	0	0	0	0	0	0	0
			330	1	0	0	0	0	0	0	0	0	0	0	0
110	NFFA090	8	353	0	0	0	0	1	1	0	0	0	0	0	0
			357	0	0	0	0	0	0	0	0	0	1	0	0
			361	1	0	0	0	0	0	0	0	0	0	1	1
			363	0	0	0	0	0	0	0	0	1	1	0	0
			368	1	0	0	0	0	0	0	0	0	0	0	0
			374	0	1	1	1	0	0	0	0	0	0	0	0
			379	1	0	0	0	0	0	0	0	0	0	0	0
			429	0	0	0	0	0	0	1	1	0	0	0	0
111	NFFA098	6	150	0	0	0	0	0	0	1	1	0	0	0	0
			167	0	0	0	0	1	1	0	0	-	-	1	1
			169	0	0	0	0	0	0	0	0	1	1	0	0
			186	1	1	1	1	1	1	0	0	1	1	1	1
			313	0	0	0	0	0	0	1	1	0	0	0	0
			356	0	0	0	0	0	0	1	1	0	0	0	0
112	NFFA045	6	111	-	1	1	1	1	1	0	0	1	1	1	1
			179	1	1	1	1	1	1	1	1	0	0	-	-
			234	0	0	0	0	0	0	-	1	0	0	0	0
			251	0	0	0	0	0	0	1	0	0	0	0	0
			308	0	0	0	0	0	1	0	0	0	0	0	0
			351	0	0	0	0	1	1	0	0	0	0	0	0
113	NFFA116	8	186	0	1	0	0	0	0	0	0	0	0	0	0
			237	0	0	0	0	0	0	0	0	0	0	0	1
			307	0	0	0	0	1	0	0	0	0	0	0	0
			336	0	0	0	0	1	0	0	0	0	0	0	0
			388	0	0	0	0	0	0	0	0	0	0	0	1
			415	0	0	1	0	0	0	0	0	0	0	0	0
			421	0	0	0	0	1	1	0	0	0	0	0	0
			460	1	0	0	0	0	0	1	1	0	0	0	0
114	NFFA157	5	104	0	0	0	0	0	0	0	0	1	1	0	0
			121	0	0	0	0	1	0	0	0	0	0	0	0
			143	0	0	0	0	1	-	0	0	1	0	1	0
			240	1	1	1	1	1	1	0	0	1	1	1	1
			315	0	0	1	0	1	1	1	1	0	0	0	0
115	NFFG361	14	148	1	0	0	0	1	1	0	0	0	0	1	1
			161	1	0	0	0	0	0	0	0	0	0	1	1
			163	0	0	0	0	1	1	0	0	0	0	0	0
			165	0	0	0	0	1	1	0	0	0	0	0	0
			238	0	0	0	1	0	0	0	0	0	0	0	0
			298	0	0	0	1	0	0	0	0	0	0	0	0
			300	0	0	0	0	0	0	1	1	0	0	0	0
			301	1	0	0	0	0	0	1	1	0	0	0	0
			304	0	1	0	0	0	0	0	0	0	0	0	0
			315	0	0	0	0	0	0	1	0	0	1	0	0
			389	0	0	0	0	0	0	0	0	1	1	0	0
			428	0	0	0	0	0	0	0	0	0	1	0	0
			433	0	0	0	1	0	0	0	0	1	1	0	0
			435	0	1	1	0	0	0	0	0	0	1	0	0
116	NFFA192	9	108	0	0	1	0	0	0	0	0	1	1	0	0
			125	0	1	0	0	0	0	0	0	0	0	0	0
			130	0	0	0	0	0	0	1	1	0	0	0	0
			194	1	0	0	0	0	0	0	0	0	0	0	1
			196	0	0	0	0	0	1	0	0	0	0	0	0
			210	0	0	0	0	0	0	0	0	0	0	0	1
			217	0	0	1	0	0	0	0	0	0	0	0	0
			225	0	1	1	1	1	1	0	0	0	0	0	0
			231	1	0	0	0	1	1	0	0	0	0	0	1
117	NFFG379	15	105	1	-	1	0	0	0	0	0	0	0	0	0
			161	0	0	0	0	1	0	0	0	0	0	0	0
			165	1	0	0	0	1	1	1	1	0	0	1	1
			169	0	0	0	0	0	0	0	0	0	0	0	0
			175	0	0	0	0	1	1	0	0	0	0	0	0
			177	0	0	0	0	1	1	0	0	0	0	0	0
			196	0	0	0	0	0	1	0	0	0	0	0	0
			282	0	0	0	0	0	0	0	0	1	0	0	0
			283	0	0	0	0	0	0	0	0	0	0	0	1
			284	1	1	1	1	0	0	0	0	1	1	1	0
			320	0	1	1	-	0	0	0	0	0	0	0	0
			332	0	0	0	0	0	0	0	0	1	1	0	0
			335	0	0	0	-	0	0	0	0	1	0	0	0
			344	0	1	1	1	0	0	1	1	1	1	0	0
			347	0	0	0	0	0	0	0	0	1	0	0	0
118	NFFA383	4	367	0	0	0	0	1	1	0	0	0	0	0	0
			375	1	0	0	0	0	0	0	0	0	0	0	0
			378	1	0	0	0	0	0	0	0	0	0	0	0
			399	0	0	0	0	1	1	0	0	0	0	0	0
119	NFFS032	1	359	1	1	1	1	1	1	1	1	1	1	1	1
120	NFFA113	2	213	1	1	1	1	1	1	0	0	1	1	1	1
			216	0	0	0	0	1	1	1	1	0	0	0	0
121	NFFA039	5	97	1	0	0	0	1	0	0	0	0	0	1	1
			99	0	0	0	0	0	0	0	0	1	1	0	0
			124	0	0	1	0	0	0	0	0	0	0	0	0
			163	0	0	0	0	0	0	0	1	0	0	0	0
			335	0	0	0	0	1	1	0	0	0	0	0	0
122	NFFA020	1	97	1	1	1	1	1	1	1	1	1	1	1	1
123	NFFA057	1	276	0	0	0	0	0	0	1	1	0	0	0	0
124	NFFA065	9	120	0	1	0	-	0	0	0	0	0	0	0	0
			132	0	0	0	1	0	0	0	0	0	0	0	0
			216	0	0	0	1	0	0	0	0	0	0	0	0
			222	0	0	0	0	1	1	0	0	0	0	0	0
			225	0	0	0	0	0	1	0	0	0	0	0	0
			262	0	0	0	0	0	0	0	0	0	0	0	1
			331	0	0	0	0	0	0	0	0	-	1	0	0
			364	0	0	0	0	0	0	0	0	0	0	0	1
			390	1	0	0	0	0	0	0	0	1	1	1	1
125	NFFG119	11	243	0	0	0	0	0	0	1	1	-	-	0	0
			245	1	0	0	0	0	0	1	1	-	-	0	0
			246	0	0	0	0	0	0	0	0	0	0	0	0
			249	0	1	0	0	0	0	0	0	0	0	0	0
			250	0	0	0	1	0	0	0	0	0	0	0	0
			259	0	0	1	0	0	0	1	1	0	0	0	0
			260	1	0	0	0	0	0	0	0	0	0	0	0
			262	0	1	0	0	0	0	0	0	0	0	0	0
			264	1	0	-	1	0	0	1	1	0	0	0	0
			265	1	0	0	0	0	0	0	0	0	1	0	0
			268	0	0	0	0	1	1	0	0	0	0	0	0
126	NFFG264	6	207	0	1	1	0	0	0	0	0	0	0	0	0
			209	0	0	0	1	1	1	0	0	0	0	0	0
			211	0	0	0	1	0	0	0	0	0	0	0	0
			217	0	0	0	0	0	1	0	0	0	0	0	0
			227	1	0	0	0	1	0	0	0	0	0	0	0
			237	1	0	0	0	0	0	0	0	0	0	0	0
127	NFFG303	2	377	0	-	1	0	0	0	0	0	0	0	0	0
			498	0	0	0	0	0	0	0	0	1	1	0	0
128	NFFG309	7	73	0	1	1	1	0	0	0	0	0	-	0	0
			113	0	0	0	0	1	1	1	1	0	0	0	0
			264	0	0	0	0	1	0	0	0	0	0	0	0
			267	1	0	0	0	0	0	0	0	1	1	1	1
			268	0	0	0	0	1	1	0	0	0	0	0	0
			370	0	0	0	0	0	0	0	0	0	1	0	0
			439	0	1	0	0	0	0	0	0	0	1	0	0
129	NFFG331	9	89	0	0	0	0	0	0	0	0	0	0	1	1
			157	0	0	0	0	0	0	1	0	0	0	-	0
			159	0	1	1	1	0	1	1	1	0	0	0	0
			161	0	1	1	1	0	0	1	1	0	0	0	0
			163	0	0	0	0	0	0	0	1	0	0	0	0
			165	0	0	0	0	0	0	1	0	0	0	0	0
			167	1	0	0	0	1	1	0	0	0	0	0	0
			169	0	0	0	0	1	1	0	0	0	0	0	0
			172	1	0	0	0	1	1	0	0	0	0	0	0
130	NFFG372	10	142	0	0	0	0	0	0	0	0	0	1	0	0
			154	0	1	0	0	0	0	0	0	0	0	0	0
			156	0	0	0	0	0	1	1	1	0	0	0	1
			158	1	0	0	0	-	1	0	0	0	0	1	1
			159	0	0	0	0	0	0	1	0	0	0	0	0
			160	1	1	1	1	1	1	0	1	0	0	1	0
			162	0	1	1	0	-	1	0	0	1	1	0	0
			165	1	0	0	0	1	1	0	0	0	0	0	0
			167	0	0	1	0	0	0	0	0	0	0	0	0
			168	0	0	1	0	0	0	0	0	0	0	0	0
131	NFFA088	9	172	0	1	1	1	0	0	0	0	0	0	0	0
			252	0	0	0	0	0	0	0	0	0	1	0	0
			254	1	0	0	0	0	1	0	0	0	0	0	0
			258	0	0	0	0	0	0	1	1	0	0	1	0
			259	0	0	0	0	0	0	0	0	0	0	0	-
			260	0	0	0	0	1	1	0	0	0	0	1	1
			264	0	0	0	0	0	1	0	0	0	0	0	0
			289	1	0	0	0	0	0	0	0	0	0	0	0
			358	0	0	0	0	0	0	0	0	1	0	0	0
132	NFFA104	12	98	0	0	0	0	1	1	0	0	0	0	0	0
			170	0	0	0	0	0	0	0	0	-	0	0	0
			173	0	0	0	0	0	0	0	0	-	0	0	0
			243	0	0	0	0	1	1	1	0	0	0	0	0
			247	0	0	0	0	0	0	1	1	0	0	0	0
			252	0	0	0	0	0	0	0	1	0	0	0	-
			260	0	0	0	0	1	0	0	0	0	0	0	0
			265	1	0	0	0	0	0	0	1	0	0	0	0
			268	1	0	0	0	0	0	1	1	0	0	1	1
			271	0	0	0	0	0	0	0	0	0	0	1	1
			291	0	0	0	0	0	0	0	0	1	1	0	0
			516	0	1	1	1	0	0	0	0	0	0	0	0
133	NFFA110	11	198	0	0	0	0	1	1	1	1	0	0	0	0
			217	1	0	0	0	0	0	0	0	0	0	0	0
			231	1	0	0	0	0	0	0	0	0	0	1	0
			233	0	0	0	0	1	0	0	0	0	0	0	1
			237	0	0	0	0	1	1	0	0	0	0	0	0
			239	0	0	0	0	0	1	0	0	0	0	1	0
			241	0	1	0	0	-	1	0	0	0	0	1	1
			243	0	1	0	-	0	0	0	0	1	1	-	1
			245	0	0	0	1	0	1	0	0	1	1	0	0
			249	0	0	0	0	0	0	0	0	1	1	0	0
			372	0	0	1	1	0	0	0	0	0	0	0	0
134	NFFA138	13	211	0	0	0	0	0	0	0	0	-	1	0	0
			215	0	0	0	0	0	0	1	1	0	0	0	0
			217	0	1	0	0	0	0	0	0	0	1	0	0
			219	0	1	1	0	1	1	0	-	1	0	0	0
			223	0	0	1	1	1	0	0	0	0	0	0	0
			224	0	0	0	0	0	0	0	0	1	1	0	0
			227	0	1	0	0	1	0	0	0	0	0	0	0
			230	0	1	0	1	0	0	0	0	0	0	0	0
			233	0	0	0	0	1	0	0	0	0	0	0	0
			235	0	1	0	0	-	-	0	0	0	0	0	0
			236	1	0	0	0	-	0	0	0	0	0	0	0
			238	1	0	0	0	0	0	0	0	0	0	0	0
			242	0	0	1	0	0	0	0	0	0	0	0	0
135	NFFA140	11	218	0	0	0	0	0	0	0	0	1	1	0	0
			234	1	1	1	1	0	0	0	0	0	0	0	0
			242	0	0	0	0	1	1	0	0	0	0	0	0
			243	0	0	0	1	0	0	0	0	0	0	1	1
			245	1	1	1	1	1	1	0	0	0	0	1	1
			246	0	0	0	0	0	0	0	0	1	1	0	0
			247	0	0	0	0	1	1	0	0	0	0	1	0
			248	0	0	0	0	0	0	0	0	0	0	0	0
			249	1	0	0	0	-	0	0	0	0	0	1	1
			251	0	0	0	-	1	1	1	1	0	0	0	0
			252	0	1	1	1	0	0	0	0	0	0	0	0
136	NFFA204	5	378	0	1	1	1	0	0	0	0	0	0	0	0
			414	0	1	1	1	0	0	0	0	0	0	0	0
			423	0	0	0	0	1	1	1	1	0	0	0	0
			424	0	1	0	0	0	0	0	0	0	0	0	0
			426	0	0	0	1	0	0	0	0	0	0	0	0
137	NFFA247	7	280	0	0	1	1	0	0	0	0	0	0	0	0
			293	1	0	0	0	0	0	0	0	1	1	1	1
			294	1	1	1	1	1	0	1	0	1	1	0	0
			295	1	-	-	1	1	0	1	1	0	0	0	0
			297	1	0	0	0	0	0	0	0	0	0	0	0
			298	1	0	0	0	0	0	0	0	0	0	0	0
			301	0	0	0	0	1	1	0	0	0	0	0	0
138	NFFA251	4	371	1	1	1	1	1	1	0	0	0	0	1	1
			379	0	0	0	0	0	-	0	0	1	1	0	0
			380	0	0	0	0	0	0	1	0	0	0	0	0
			381	-	1	1	1	0	0	0	1	0	0	0	0
139	NFFA323	7	136	1	0	0	0	1	1	1	1	1	1	0	0
			140	1	1	1	0	1	1	0	0	0	0	0	0
			143	0	0	0	0	1	0	0	0	0	0	0	0
			151	0	-	0	1	0	0	0	0	0	0	0	0
			212	1	0	0	0	0	0	0	0	0	1	0	1
			449	0	-	0	1	0	0	0	0	0	0	0	0
			469	0	0	0	0	0	0	0	0	0	0	1	1
140	NFFA397	5	188	0	0	0	0	0	-	0	0	0	0	0	0
			190	0	0	1	0	0	0	0	0	0	0	0	0
			193	0	1	1	1	0	0	0	0	0	0	0	1
			196	1	1	-	0	1	1	0	0	0	0	1	1
			198	0	-	0	0	1	1	-	-	1	1	0	0
141	NFFG397	5	188	0	1	-	1	0	0	0	0	0	0	0	0
			190	1	1	0	1	1	1	0	0	-	-	1	1
			191	0	1	1	1	1	-	1	1	1	1	0	0
			193	0	1	-	1	0	0	0	0	0	0	0	0
			194	1	-	0	1	0	0	0	0	0	0	0	-
142	NFFG407	2	140	0	0	0	0	0	0	0	0	0	0	-	1
			242	0	0	0	0	1	1	0	0	0	0	0	0
143	NFFA033	4	203	0	1	1	1	0	0	0	0	0	0	0	0
			209	1	0	0	1	0	0	0	0	0	0	0	0
			215	1	0	0	0	0	0	0	0	1	1	1	1
			223	0	0	0	0	0	0	0	0	0	0	1	1
144	NFFG209	12	166	1	0	0	0	1	1	0	0	0	0	1	1
			168	0	0	1	0	0	1	0	0	0	0	1	0
			170	0	0	0	0	0	1	0	0	1	0	0	0
			172	1	0	1	1	1	1	0	0	0	1	1	1
			174	1	0	0	0	1	0	0	0	1	0	1	0
			178	0	1	0	0	0	0	0	0	0	0	0	0
			179	0	1	1	1	0	1	0	0	0	0	0	0
			182	0	1	1	0	0	0	0	0	0	0	0	0
			185	0	1	1	1	0	0	0	0	1	1	0	0
			187	0	1	1	0	0	0	0	0	0	0	0	0
			193	0	1	1	0	0	0	0	0	0	0	0	0
			Total allele apearance	290	264	274	248	354	360	152	140	166	182	263	238
					***1 denote presence of the relevant allele
					***0 denotes absence of the relevant allele
					***- denotes ambiguous and undetermind allele

## Sheet: Table D
Marker name	NFTCHL17-638	NFTCHL17-670	NFTCHL48-643	NFTCHL48-651	NFTCHL45-750	NFTCHL45-700	NFTCHL43-503	NFTCHL43-506	nffa090-355	nffa090-366	nffa204-388	nffa204-415	nffa204-423	nffa338-248	nffa338-260	nffa338-261
Sample Name
Greek TF 45055	0	0	0	1	0	1	0	0	1	0	0	0	1	0	1	1
Greek TF 45055	0	0	0	1	0	1	0	0	1	1	0	0	1	0	1	1
Greek TF 45055	1	0	0	1	0	1	1	0	1	0	0	0	1	0	1	1
Greek TF 45055	1	0	0	1	0	1	1	0	1	0	0	0	1	0	1	1
Greek TF 45055	1	0	0	1	0	1	1	0	1	0	0	0	1	0	0	1
Greek TF 45056	1	0	0	1	0	1	1	0	0	0	1	0	1	0	0	1
Greek TF 45056	1	0	0	1	0	1	1	0	1	0	0	0	1	0	0	1
Greek TF 45056	1	0	0	1	0	1	1	0	1	0	0	0	1	0	0	1
Greek TF 45056	1	0	0	1	0	1	1	0	1	1	0	0	1	0	1	1
Greek TF 45056	1	0	0	1	0	1	1	0	0	1	0	0	1	0	0	1
Greek TF 45111	0	1	1	0	1	0	0	1	0	0	1	0	0	1	0	1
Greek TF 45111	0	1	1	0	1	0	0	1	0	0	1	1	0	1	0	1
Greek TF 45111	0	1	1	0	1	0	0	1	0	0	1	1	0	1	0	1
Greek TF 45111	0	1	1	0	1	0	0	1	0	0	1	1	0	1	0	1
Greek TF 45111	0	1	1	0	1	0	0	1	0	0	1	1	0	1	0	1
Greek TF 45111	0	1	1	0	1	0	0	1	0	0	1	1	0	1	0	1
Greek TF 45065	1	0	0	1	0	1	1	0	1	0	0	0	1	0	1	1
Greek TF 45065	1	0	0	1	0	1	1	0	1	0	0	0	1	0	1	1
Greek TF 45065	1	0	0	1	0	1	1	0	1	0	0	0	1	0	1	1
Greek TF 45065	1	0	0	1	0	1	1	0	1	0	0	0	1	0	1	1
Greek TF 45065	1	0	0	1	0	1	1	0	1	0	0	0	1	0	1	1
Greek TF 45104			1	0	1	0	0	1	0	0	1	0	0	1	0	1
Greek TF 45104			1	0	1	0	0	1	0	0	1	0	0	1	0	1
Greek TF 45104			1	0	1	0	0	1	1	0	1	0	1	1	0	1
Greek TF 45104			1	0	1	0	0	1	0	0	1	0	0	1	0	1
Greek TF 45104			1	0	1	0	0	1	0	1	1	0	0	1	0	1
Greek TF 45108	0	0	1	0	1	0	0	1	0	0	1	1	0	1	0	1
Greek TF 45108	0	0	1	0	1	0	0	1	0	0	1	1	0	1	0	1
Greek TF 45108	0	1	1	0	1	0	0	1	0	0	1	0	0	1	0	1
Greek TF 45108	0	1	1	0	1	0	0	1	0	0	1	0	0	1	0	1
Greek TF 45120	1	0	0	1	0	1	1	0	0	0	0	0	1	0	1	1
Greek TF 45120	1	0	0	1	0	1	1	0	1	0	0	0	1	0	0	1
Greek TF 45120	1	0	0	1	0	1	1	0	1	0	0	0	1	0	1	1
Greek TF 45084	0	1	1	0	1	0	0	1	0	0	1	1	1	1	0	1
Greek TF 45084	0	1	1	0	1	0	0	1	0	0	1	1	1	1	0	1
Greek TF 45084	0	1	1	0	1	0	0	1	0	0	1	0	1	1	0	0
Greek TF 45084	0	1	1	0	1	0	0	1	0	0	1	1	1	1	0	1
Greek TF 45084	0	1	1	0	1	0	0	1	0	0	1	1	1	1	0	0
Greek TF 45077	0	1	1	0	1	0	0	1	0	0	1	1	1	1	0	0
Greek TF 45077	0	1	1	0	1	0	0	1	0	0	1	1	0	1	0	1
Greek TF 45077	0	1	1	0	1	0	0	1	0	0	1	1	0	1	0	1
Greek TF 45077	0	1	1	0	1	0	0	1	1	0	1	0	1	1	0	1
Greek TF 45077	0	1	1	0	1	0	0	1	0	0	1	1	1	1	0	1
Greek TF 45054	1	0	0	1	0	1	1	0	1	0	0	0	1	0	0	1
Greek TF 45054	1	0	0	1	0	1	1	0	1	0	0	0	1	0	0	1
Greek TF 45054	1	0	0	1	0	1	1	0	1	0	0	0	1	0	0	1
Greek TF 45054	1	0	0	0	0	1	1	0	1	1	0	0	1	0	0	1
Greek TF 45054	1	0	0	0	0	1	1	0	0	1	0	0	1	0	0	1
Greek TF 45071	0	1	1	0	1	0	0	1	0	0	1	0	0	1	0	1
Greek TF 45071	0	0	1	0	1	0	0	1	0	0	1	1	0	1	0	1
Greek TF 45071	0	1	1	0	1	0	0	1	0	0	1	1	0	1	0	1
Greek TF 45071	0	1	1	0	1	0	0	1	0	0	1	0	0	1	0	1
Greek TF 45071	0	1	1	0	1	0	0	1	0	0	1	0	1	1	1	1
Greek TF 45071	0	1	1	0	1	0	0	1	0	0	1	0	0	1	0	1
Greek TF 45073	0	1	1	0	1	0	0	1	0	0	1	0	0	1	0	1
Greek TF 45073	0	1	1	0	1	0	0	1	0	0	1	0	1	1	0	1
Greek TF 45073	0	1	1	0	1	0	0	1	0	0	1	0	1	1	0	1
Greek TF 45073	0	1	1	0	1	0	0	1	0	0	0	0	1	1	0	1
Greek TF 45073	0	1	1	0	1	0	0	1	0	0	0	0	1	1	0	1
Greek TF 45053	1	0	0	1	0	1	1	0	1	1	0	0	1	0	0	1
Greek TF 45053	1	0	0	1	0	1	1	0	0	1	0	0	1	0	0	1
Greek TF 45053	1	0	0	1	0	1	1	0	0	1	0	0	1	0	1	1
Greek TF 45053	1	0	0	1	0	1	1	0	1	0	0	0	1	0	0	1
Greek TF 45053	1	0	0	1	0	1	1	0	1	0	0	0	1	0	0	1
Greek TF 45130	1	0	0	1	0	1	1	0	1	1	0	0	0	0	0	1
Greek TF 45130	1	0	0	1	0	1	1	0	1	0	0	1	0	0	0	1
Greek TF 45130	1	0	0	1	0	1	1	0	1	0	0	1	1	0	0	1
Greek TF 45130	1	0	0	1	0	1	1	0	1	0	0	0	1	0	0	1
Greek TF 45050	1	0	0	1	0	1	1	0	1	0	0	0	1	0	0	1
Greek TF 45050	1	0	0	1	0	1	1	0	0	1	0	0	1	0	0	1
Greek TF 45050	1	0	0	1	0	1	1	0	0	1	0	0	1	0	0	1
Greek TF 45050	1	0	0	1	0	1	1	0	0	0	0	0	1	0	0	1
Greek TF 45050	1	0	0	1	0	1	1	0	1	0	0	0	1	0	0	1
Greek TF 45052	1	0	0	1	0	1	1	0	0	0	0	0	1	0	0	1
Greek TF 45052	1	0	0	1	0	1	1	0	0	1	0	0	1	0	1	0
Greek TF 45052	1	0	0	1	0	1	1	0	1	0	0	0	1	0	0	1
Greek TF 45052	1	0	0	1	0	1	1	0	1	0	0	0	1	0	0	0
Greek TF 45052	1	0	0	1	0	1	1	0	1	0	0	0	1	0	0	1
Greek TF 45076	0	1	1	0	1	0	1	0	1	0	0	0	1	1	0	0
Greek TF 45076	0	1	1	0	1	0	0	1	1	0	0	0	1	0	0	1
Greek TF 45076	0	1	1	0	1	0	0	1	0	0	1	0	1	1	0	0
Greek TF 45076	0	1	1	0	1	0	0	1	0	0	1	1	1	1	0	1
Greek TF 45076	0	1	1	0	1	0	0	1	0	0	1	0	1	1	0	1
Greek TF 45133	1	0	0	1	0	1	1	0	1	0	0	1	1	0	0	0
Greek TF 45133	1	0	0	1	0	1	1	0	1	0	0	1	1	0	0	1
Greek TF 45102	0	1	1	0	1	0	0	1	0	0	1	0	0	1	0	1
Greek TF 45102	0	1	1	0	1	0	0	1	0	0	1	1	0	1	0	1
Greek TF 45102	0	1	1	0	1	0	0	1	0	0	1	1	0	1	0	1
Greek TF 45102	0	1	1	0	1	0	0	1	0	0	1	1	0	1	0	1
Greek TF 45058	1	0	0	1	0	1	1	0	1	0	0	0	1	0	1	1
Greek TF 45058	1	0	0	1	0	1	1	0	1	0	0	0	1	0	1	1
Greek TF 45058	1	0	0	1	0	1	1	0	0	1	0	0	1	0	1	0
Greek TF 45058	1	0	0	1	0	1	1	0	0	1	0	1	0	0	1	1
Greek TF 45058	1	0	0	1	0	1	1	0	1	0	0	0	1	0	1	1
Greek TF 45047	1	0	0	1	0	1	1	0	1	1	0	0	1	0	0	1
Greek TF 45047	1	0	0	1	0	1	1	0	1	0	0	0	1	0	0	1
Greek TF 45047	1	0	0	1	0	1	1	0	1	0	0	0	1	0	0	1
Greek TF 45047	1	0	0	1	0	1	1	0	0	1	0	0	1	0	0	1
Greek TF 45047	1	0	0	1	0	1	1	0	1	1	0	0	1	0	0	1
Greek TF 45072	0	1	1	0	1	0	0	1	0	0	1	1	0	1	0	1
Greek TF 45072	0	1	1	0	1	0	0	1	0	0	1	1	0	1	0	1
Greek TF 45072	0	1	1	0	1	0	0	1	0	0	1	1	0	1	0	1
Greek TF 45072	0	1	1	0	1	0	0	1	0	0	1	1	0	1	0	1
Greek TF 45072	0	1	1	0	1	0	0	1	0	0	1	0	1	1	0	0
Greek TF 45069	0	1	1	0	1	0	0	1	1	0	1	1	1	1	0	1
Greek TF 45069	0	1	1	0	1	0	0	1	1	0	1	0	1	1	1	1
Greek TF 45069	0	1	1	0	1	0	0	1	0	0	1	1	0	1	0	0
Greek TF 45069	0	1	1	0	1	0	0	1	0	0	1	1	0	1	0	0
Greek TF 45069	0	1	1	0	1	0	0	1	0	0	1	1	0	1	0	1
Greek TF 45063	1	0	0	1	0	1	1	0	0	1	0	0	1	0	0	1
Greek TF 45063	1	0	0	1	0	1	1	0	0	1	0	0	1	0	0	1
Greek TF 45063	1	0	0	1	0	1	1	0	0	0	0	0	1	0	0	1
Greek TF 45063	1	0	0	1	0	1	1	0	0	1	0	0	1	0	0	1
Greek TF 45063	1	0	0	1	0	1	1	0	0	1	0	0	1	0	0	1
Greek TF 45057	1	0	0	1	0	1	1	0	1	0	0	0	1	0	0	1
Greek TF 45057	1	0	0	1	0	1	1	0	1	1	0	0	1	0	0	1
Greek TF 45057	1	0	0	1	0	1	1	0	1	1	0	0	1	0	0	1
Greek TF 45057	1	0	0	1	0	1	1	0	0	1	0	0	1	0	0	1
Greek TF 45057	1	0	0	1	0	1	1	0	1	0	0	0	1	0	0	1
Greek TF 45080	0	0	1	0	1	0	0	1	0	0	1	1	1	1	0	0
Greek TF 45080	0	1	1	0	1	0	0	1	0	0	1	0	0	1	0	1
Greek TF 45080	0	1	1	0	1	0	0	1	0	0	1	1	0	1	0	1
Greek TF 45080	0	1	1	0	1	0	0	1	0	0	1	0	0	1	0	1
Greek TF 45080	0	1	1	0	1	0	0	1	0	0	1	1	0	1	0	0
Greek TF 45060	1	0	0	1	0	1	1	0	1	0	0	0	1	0	0	1
Greek TF 45060	1	0	0	1	0	1	1	0	1	0	0	0	1	0	0	1
Greek TF 45060	1	0	0	1	0	1	1	0	1	0	0	0	1	0	0	0
Greek TF 45060	1	0	0	1	0	1	1	0	1	0	0	0	1	0	0	1
Greek TF 45060	1	0	0	1	0	1	1	0	0	0	0	0	1	0	0	1
Greek TF 45060	1	0	0	1	0	1	1	0	1	0	0	0	1	0	0	1
Greek TF 45110	0	1	1	0	1	0	0	1	1	0	1	0	1	0	0	1
Greek TF 45110	0	1	1	0	1	0	0	1	0	0	1	0	0	1	0	1
Greek TF 45110	0	1	1	0	1	0	0	1	0	0	1	0	0	1	0	1
Greek TF 45061	1	0	0	1	0	1	1	0	1	1	0	0	1	0	0	1
Greek TF 45061	1	0	0	1	0	1	1	0	1	0	0	0	1	0	0	1
Greek TF 45061	1	0	0	1	0	1	1	0	1	0	1	0	1	0	0	1
Greek TF 45061	1	0	0	1	0	1	1	0	1	0	0	0	1	0	0	1
Greek TF 45061	1	0	0	1	0	1	1	0	1	0	0	0	1	0	0	1
Greek TF 45049	1	0	0	1	0	1	1	0	0	1	0	0	1	0	0	1
Greek TF 45049	1	0	0	1	0	1	1	0	0	0	0	0	1	0	0	1
Greek TF 45049	1	0	0	1	0	1	1	0	0	0	0	0	1	0	0	1
Greek TF 45049	1	0	0	1	0	1	1	0	0	0	0	0	1	0	0	1
Greek TF 45049	1	0	0	1	0	1	1	0	0	1	0	0	1	0	0	1
Greek TF 45068	1	0	0	1	0	1	1	0			1			1	1
Greek TF 45068	1	0	0	1	0	1	1	0	1	0	0	0	1	0	1
Greek TF 45068	1	0	0	1	0	1	1	0	1	0	0	1	0	1	0
Greek TF 45068	1	0	0	1	0	1	1	0	1	0	0			0	0
Greek TF 45068	1	0	0	1	0	1	1	0	1	0	1	0	1	1	0
Greek TF 45064	1	0	0	1	0	1	1	0	1	0	0	0	1	0	0	0
Greek TF 45064	1	0	0	1	0	1	1	0	1	0	0	0	1	0	1	1
Greek TF 45064	1	0	0	1	0	1	1	0	1	0	0	0	1	0	0	1
Greek TF 45064	1	0	0	1	0	1	1	0	1	0	0	0	1	0	0	1
Greek TF 45064	1	0	0	1	0	1	1	0	1	0	0	0	1	0	1	1
Greek TF 45123	1	0	0	1	0	1	1	0	1	0	0	0	1	0	1	1
Greek TF 45123	1	0	0	1	0	1	1	0	1	0	0	0	1	0	0	1
Greek TF 45123	1	0	0	1	0	1	1	0	1	1	0	0	0	0	1	1
Greek TF 45123	1	0	0	1	0	1	1	0	1	0	0	0	1	0	1	1
Greek TF 45123	1	0	0	1	0	1	1	0	1	0	0	0	1	0	0	1
Greek TF 45114	0	1	1	0	1	0	0	1	0	0	1	1	0	1	0	0
Greek TF 45114	0	1	1	0	1	0	0	1	0	0	1	1	0	1	0	1
Greek TF 45114	0	1	1	0	1	0	0	1	1	0	1	1	1	0	0	1
Greek TF 45114	0	1	1	0	1	0	0	1	0	0	1	0	0	1	0	1
Greek TF 45114	0	1	1	0	1	0	0	1	0	0	1	0	0	1	0	1
Greek TF 45114	0	1	1	0	1	0	0	1	1	0	1	1	1	0	0	1
Greek TF 45128	1	0	0	1	0	1	1	0	1	0	0	0	1	0	1	1
Greek TF 45128	1	0	0	1	0	1	1	0	1	0	0	0	1	0	0	1
Greek TF 45128	1	0	0	1	0	1	1	0	1	0	0	0	1	0	1	1
Greek TF 45128	1	0	0	1	0	1	1	0	1	0	0	0	1	0	0	1
Greek TF 45128	1	0	0	1	0	1	1	0	1	0	0	0	1	0	0	1
Greek TF 45122	1	0	0	1	0	1	1	0	0	0	1	0	1	0	0	1
Greek TF 45122	1	0	0	1	0	1	1	0	0	1	0	1	1	0	0	1
Greek TF 45122	1	0	0	1	0	1	1	0	0	1	0	0	1	0	0	1
Greek TF 45122	1	0	0	1	0	1	1	0	0	1	0	0	1	0	0	1
Greek TF 45122	1	0	0	1	0	1	1	0	1	0	0	0	1	0	0	1
Greek TF 45132	1	0	0	1	0	1	1	0	1	0	0	1	1	0	0	0
Greek TF 45132	1	0	0	1	0	1	1	0	1	0	0	0	0	0	0	0
Greek TF 45131	1	0	0	1	0	1	1	0	1	0	0	0	1	0	0	1
Greek TF 45059	1	0	0	1	0	1	1	0	1	0	0	0	1	0	0	0
Greek TF 45059	1	0	0	1	0	1	1	0	1	0	1	0	1	0	0	1
Greek TF 45059	1	0	0	1	0	1	1	0					1	0
Greek TF 45059	1	0	0	1	0	1	1	0					1	0	0	1
Greek TF 45059	1	0	0	1	0	1	1	0	1	0	0	0	1	1
Greek TF 45059	1	0	0	1	0	1	1	0	1	0	0	0	1	0	1	1
Greek TF 45129	1	0	0	1	0	1	1	0	1	0	0	0	1	0	1	1
Greek TF 45129	1	0	0	1	0	1	1	0	1	0	0	0	1	0	1	1
Greek TF 45129	1	0	0	1	0	1	1	0	1	0	0	0	1	0	0	1
Greek TF 45129	1	0	0	1	0	1	1	0	1	0	0	1	1	0	1	1
Greek TF 45129	1	0	0	1	0	1	1	0	1	0	0	1	1	0	1	1
Greek TF 45129	1	0	0	1	0	1	1	0	1	0	1	0	1	0	0	1
Greek TF 45089	0	1	1	0	1	0	0	1	0	0	1	0	0	1	0	1
Greek TF 45089	0	0	1	0	1	0	0	1	0	0	1	1	0	1	0	1
Greek TF 45089	0	0	1	0	1	0	0	1	0	0	1	1	0	1	0	1
Greek TF 45089	0	1	1	0	1	0	0	1	0	0	1	1	0	1	0	1
Greek TF 45089	0	1	1	0	1	0	0	1	0	0	1	0	0	1	0	0
Greek TF 45066	1	0	0	1	0	1	1	0	0	0	1	0	1	0	1	1
Greek TF 45066	1	0	0	1	0	1	1	0	0	0	1	0	1	0	1	1
Greek TF 45066	1	0	0	1	0	1	1	0	0	0	0	0	1	0	1	1
Greek TF 45066	1	0	0	1	0	1	1	0	1	0	0	0	1	0	0	1
Greek TF 45066	1	0	0	1	0	1	1	0	1	0	0	0	1	0	1	1
Greek TF 45126	1	0	0	1	0	1	1	0	1	0	0	0	1	0	0	0
Greek TF 45126	1	0	0	1	0	1	1	0	0	0	0	0	1	0	1	1
Greek TF 45126	1	0	0	1	0	1	1	0	1	0	0	0	1	0	0	1
Greek TF 45126	1	0	0	1	0	1	1	0	1	0	0	0	1	0	0	1
Greek TF 45126	1	0	0	1	0	1	1	0	0	0	0	0	1	0	0	1
Greek TF 45125	1	0	0	1	0	1	1	0	0	1	0	0	1	0	1	1
Greek TF 45125	1	0	0	1	0	1	1	0	1	1	0	1	1	0	1	0
Greek TF 45125	1	0	0	1	0	1	1	0	0	0	0	0	1	0	1	1
Greek TF 45125	1	0	0	1	0	1	1	0	0	1	0	0	1	0	1	1
Greek TF 45125	1	0	0	1	0	1	1	0	0	1	0	0	1	0	1	1
Greek TF 45098	0	1	1	0	1	0	0	1	0	0	1	1	1	1	0	0
Greek TF 45098	0	1	1	0	1	0	0	1	0	0	1	1	0	1	0	1
Greek TF 45098	0	1	1	0	1	0	0	1	0	0	1	1	0	1	0	1
Greek TF 45098	0	1	1	0	1	0	0	1	0	0	1	1	0	1	0	1
Greek TF 45098	0	1	1	0	1	0	0	1	0	0	1	1	0	1	0	1
Greek TF 45099	0	0	1	0	1	0	0	1	0	0	1	1	0	1	0	0
Greek TF 45099	0	0	1	0	1	0	0	1	0	0	1	1	0	1	0	1
Greek TF 45099	0	1	1	0	1	0	0	1	0	0	1	1	0	1	0	1
Greek TF 45099	0	1	1	0	1	0	0	1	0	0	1	1	0	1	0	1
Greek TF 45099	0	1	1	0	1	0	0	1	0	0	1	1	0	1	0	1
Greek TF 45067	1	0	0	1	0	1	1	0	1	0	0	0	1	0	0	1
Greek TF 45067	1	0	0	1	0	1	1	0	1	1	0	0	0	0	1	0
Greek TF 45067	1	0	0	1	0	1	1	0	0	1	0	0	1	0	0	1
Greek TF 45067	1	0	0	1	0	1	1	0	0	1	0	1	0	0	1	1
Greek TF 45067	1	0	0	1	0	1	1	0	0	0	0	0	0	0	1	1
Greek TF 45075	0	1	1	0	1	0	0	1	1	0	0	1	1	0	0	1
Greek TF 45075	0	1	1	0	1	0	0	1	0	0	1	0	0	1	0	0
Greek TF 45075	0	1	1	0	1	0	0	1	0	0	1	0	0	1	0	1
Greek TF 45075	0	1	1	0	1	0	0	1	0	0	1	1	0	1	0	1
Greek TF 45075	0	1	1	0	1	0	0	1	0	0	1	1	1	1	0	1
Greek TF 45075	0	1	1	0	1	0	0	1	0	0	1	1	0	1	0	1
Greek TF 45074	0	1	1	0	1	0	0	1	0	0	0	1	1	0	0	1
Greek TF 45074	0	1	1	0	1	0	0	1	0	0	1	1	0	1	0	1
Greek TF 45074	0	1	1	0	1	0	0	1	0	0	1	1	0	1	0	0
Greek TF 45074	0	1	1	0	1	0	0	1	0	0	1	1	0	1	0	1
Greek TF 45074	0	1	1	0	1	0	0	1	0	0	1	1	0	1	0	0
Greek TF 45074	0	1	1	0	1	0	0	1	0	0	1	1	0	1	0	1
Greek TF 45078	1	0	0	1	0	1	1	0	1	0	0	0	1	0	0	1
Greek TF 45078	1	0	0	1	0	1	1	0	1	0	0	0	1	0	0	1
Greek TF 45078	1	0	0	1	0	1	1	0	1	0	0	0	1	0	0	1
Greek TF 45079	0	0	1	0	1	0	0	1	0	0	1	0	0	1	0	1
Greek TF 45079	0	0	1	0	1	0	0	1	0	0	1	1	0	1	0	1
Greek TF 45079	0	0	1	0	1	0	0	1	0	0	1	1	0	1	0	1
Greek TF 45079	0	1	1	0	1	0	0	1	0	0	1	1	0	1	0	1
Greek TF 45081	0	1	1	0	1	0	0	1	0	0	1	0	0	1	0	1
Greek TF 45081	0	1	1	0	1	0	0	1	0	0	1	1	0	0	0	0
Greek TF 45081	0	1	1	0	1	0	0	1	0	0	1	0	0	1	0	1
Greek TF 45082	0	1	1	0	1	0	0	1	0	0	1	0	1	1	0	1
Greek TF 45082	0	1	1	0	1	0	0	1	0	0	1	0	0	1	0	0
Greek TF 45082	0	1	1	0	1	0	0	1	0	0	1	0	0	1	0	1
Greek TF 45082	0	1	1	0	1	0	0	1	0	0	1	0	0	1	0	0
Greek TF 45083	0	1	1	0	1	0	0	1	0	0	1	0	0	1	0	1
Greek TF 45083	0	1	1	0	1	0	0	1	0	0	1	0	1	0	0	1
Greek TF 45083	0	1	1	0	1	0	0	1	0	0	1	1	0	1	0	0
Greek TF 45083	0	1	1	0	1	0	0	1	0	0	1	1	0	1	0	0
Greek TF 45085	0	1	1	0	1	0	0	1	0	0	1	0	1	1	0	0
Greek TF 45085	0	1	1	0	1	0	0	1	0	0	1	1	1	1	0	0
Greek TF 45085	0	1	1	0	1	0	0	1	0	0	1	0	1	1	0	1
Greek TF 45085	0	1	1	0	1	0	0	1	0	0	1	0	1	1	0	1
Greek TF 45086	0	1	1	0	1	0	0	1	0	0	1	1	1	1	0	1
Greek TF 45086	0	1	1	0	1	0	0	1	0	0	1	1	1	1	0	0
Greek TF 45086	0	1	1	0	1	0	0	1	0	0	1	1	1	1	0	1
Greek TF 45086	0	1	1	0	1	0	0	1	0	0	1	1	1	0	0	1
Greek TF 45087	0	1	1	0	1	0	0	1	0	0	1	1	0	1	0	1
Greek TF 45087	0	0	1	0	1	0	0	1	0	0	1	1	0	1	0	1
Greek TF 45087	0	0	1	0	1	0	0	1	0	0	1	1	0	1	0	0
Greek TF 45087	0	0	1	0	1	0	0	1	0	0	1	1	0	1	0	1
Greek TF 45088	0	1	1	0	1	0	0	1	0	0	1	1	0	1	0	1
Greek TF 45088	0	1	1	0	1	0	0	1	0	0	1	1	0	1	0	1
Greek TF 45088	0	0	1	0	1	0	0	1	0	0	1	1	0	1	0	1
Greek TF 45088	0	1	1	0	1	0	0	1	0	0	1	1	0	1	0	1
Greek TF 45090	0	1	1	0	1	0	0	1	0	0	1	0	1	1	0	0
Greek TF 45090	0	1	1	0	1	0	0	1	0	0	1	1	1	1	0	0
Greek TF 45090	0	1	1	0	1	0	0	1	0	0	1	1	0	1	0	1
Greek TF 45090	0	1	1	0	1	0	0	1	0	0	1	1	1	1	0	0
Greek TF 45091	0	1	1	0	1	0	0	1	0	0	1	1	0	1	0	1
Greek TF 45091	0	1	1	0	1	0	0	1	0	0	1	1	0	1	0	0
Greek TF 45091	0	1	1	0	1	0	0	1	0	0	1	0	0	0	0	1
Greek TF 45091	0	1	1	0	1	0	0	1	1	0	1	0	1	1	0	1
Greek TF 45092	0	1	1	0	1	0	0	1	0	0	0	0	0	1	0	0
Greek TF 45092	0	1	1	0	1	0	0	1	0	0	1	1	1	1	0	0
Greek TF 45092	0	1	1	0	1	0	0	1	0	0	1	1	0	1	0	1
Greek TF 45092	0	1	1	0	1	0	0	1	0	0	1	1	0	1	0	0
Greek TF 45093	0	1	1	0	1	0	0	1	0	0	1	1	0	1	0	0
Greek TF 45093	0	1	1	0	1	0	0	1	0	0	1	1	0	1	0	1
Greek TF 45093	0	1	1	0	1	0	0	1	0	0	1	1	0	1	0	1
Greek TF 45093	0	1	1	0	1	0	0	1	0	0	1	1	0	1	0	0
Greek TF 45094			1	0	1	0	0	1	0	0	1	0	0	1	0	1
Greek TF 45094			1	0	1	0	0	1	0	0	1	0	0	1	0	1
Greek TF 45094			1	0	1	0	0	1	0	0	1	1	0	1	0	1
Greek TF 45095	0	0	1	0	1	0	0	1	0	0	1	0	0	1	0	1
Greek TF 45095	0	1	1	0	1	0	0	1	0	0	1	1	0	1	0	1
Greek TF 45095	0	1	1	0	1	0	0	1	0	0	1	1	0	1	0	1
Greek TF 45095	0	1	1	0	1	0	0	1	0	0	1	1	0	1	0	0
Greek TF 45096	0	1	1	0	1	0	0	1	0	0	1	1	0	1	0	1
Greek TF 45096	0	1	1	0	1	0	0	1	0	0	1	0	0	1	0	1
Greek TF 45096	0	1	1	0	1	0	0	1	0	0	1	1	0	1	0	0
Greek TF 45097	0	1	1	0	1	0	0	1	0	0	1	1	0	1	0	1
Greek TF 45097	0	1	1	0	1	0	0	1	0	0	1	0	0	1	0	1
Greek TF 45097	0	1	1	0	1	0	0	1	0	0	1	1	0	1	0	1
Greek TF 45100	0	1	1	0	1	0	0	1	0	0	1	1	0	1	0	1
Greek TF 45100	0	1	1	0	1	0	0	1	0	0	1	1	0	1	0	1
Greek TF 45100	0	1	1	0	1	0	0	1	0	0	1	1	0	1	0	1
Greek TF 45100	0	1	1	0	1	0	0	1	0	0	1	1	0	1	0	1
Greek TF 45100	0	1	1	0	1	0	0	1	0	0	1	1	0	1	0	1
Greek TF 45101	0	1	1	0	1	0	0	1	0	0	1	1	0	1	0	0
Greek TF 45101	0	1	1	0	1	0	0	1	0	0	1	1	0	1	0	1
Greek TF 45101	0	1	1	0	1	0	0	1	0	0	1	0	1	1	1	1
Greek TF 45101	0	1	1	0	1	0	0	1	0	0	1	0	1	1	1	1
Greek TF 45103	0	1	1	0	1	0	0	1	0	0	1	0	0	1	0	1
Greek TF 45103	0	0	1	0	1	0	0	1	0	0	1	0	0	1	0	1
Greek TF 45103	0	0	1	0	1	0	0	1	0	0	1	1	0	1	0	1
Greek TF 45105	0	0	1	0	1	0	0	1	0	0	1	0	0	1	0	1
Greek TF 45105	0	0	1	0	1	0	0	1	0	0	1	1	0	1	0	1
Greek TF 45105	0	0	1	0	1	0	0	1	0	0	1	1	0	1	0	1
Greek TF 45105	0	1	1	0	1	0	0	1	0	0	1	1	0	1	0	1
Greek TF 45106	0	1	1	0	1	0	0	1	0	0	1	1	0	1	0	1
Greek TF 45106	0	1	1	0	1	0	0	1	0	0	1	1	0	1	0	1
Greek TF 45106	0	1	1	0	1	0	0	1	0	0	1	0	0	1	0	1
Greek TF 45106	0	1	1	0	1	0	0	1	0	0	1	1	0	1	0	1
Greek TF 45107	0	1	1	0	1	0	0	1	0	0	1	0	0	1	0	1
Greek TF 45107	0	1	1	0	1	0	0	1	0	0	1	1	0	1	0	1
Greek TF 45107	0	1	1	0	1	0	0	1	0	0	1	1	1	1	0	1
Greek TF 45109	0	1	1	0	1	0	0	1	0	0	0	0	1	1	0	1
Greek TF 45109	0	1	1	0	1	0	0	1	0	0	1	0	0	1	0	1
Greek TF 45109	0	1	1	0	1	0	0	1	0	0	1	1	0	1	0	1
Greek TF 45109	0	1	1	0	1	0	0	1	0	0	1	1	0	1	0	1
Greek TF 45110	0	1	1	0	1	0	0	1	0	0	1	1	0	1	0	1
Greek TF 45110	0	1	1	0	1	0	0	1	0	0	1	1	0	1	0	1
Greek TF 45110	0	1	1	0	1	0	0	1	0	0	1	1	0	1	0	1
Greek TF 45112	0	1	1	0	1	0	0	1	0	0	1	1	0	1	0	1
Greek TF 45112	0	1	1	0	1	0	0	1	0	0	1	1	0	1	0	1
Greek TF 45112	0	1	1	0	1	0	0	1	0	0	1	1	0	1	0	1
Greek TF 45112	0	0	1	0	1	0	0	1	0	0	1	1	0	1	0	1
Greek TF 45113			1	0	1	0	0	1	0	0	1	1	0	1	0	1
Greek TF 45113			1	0	1	0	0	1	0	0	1	1	0	1	0	0
Greek TF 45113			1	0	1	0	0	1	0	0	1	1	0	1	0	1
Greek TF 45115			1	0	1	0	0	1	0	0	0	0	0	0	0	0
Greek TF 45115			1	0	1	0	0	1	0	0	1	0	0	1	0	1
Greek TF 45115			1	0	1	0	0	1	0	0	1	1	0	1	0	1
Greek TF 45115			1	0	1	0	0	1	0	1	1	1	0	0	0	1
Greek TF 45116	0	0	1	0	1	0	0	1	0	0	1	0	0	1	0	1
Greek TF 45116	0	0	1	0	1	0	0	1	0	0	1	0	0	1	0	1
Greek TF 45116	0	1	1	0	1	0	0	1	0	0	1	1	0	1	0	1
Greek TF 45117	0	1	1	0	1	0	0	1	0	0	1	1	0	1	0	1
Greek TF 45117	0	1	1	0	1	0	0	1	0	0	1	0	0	1	0	1
Greek TF 45117	0	0	1	0	1	0	0	1	0	0	1	0	0	1	0	1
Greek TF 45117	0	1	1	0	1	0	0	1	0	0	1	0	0	1	0	1
Greek TF 45118	1	0	0	1	0	1	1	0	0	0	0	0	1	0	0	1
Greek TF 45118	1	0	0	1	0	1	1	0	0	1	0	0	1	0	1	1
Greek TF 45118	1	0	0	1	0	1	1	0	0	0	0	0	1	0	0	1
Greek TF 45118	1	0	0	1	0	1	1	0	1	0	0	0	1	0	0	1
Greek TF 45119	1	0	0	1	0	1	1	0	1	0	0	1	0	0	0	1
Greek TF 45119	1	0	0	1	0	1	1	0	0	0	0	0	1	0	1	1
Greek TF 45120	1	0	0	1	0	1	1	0	1	0	0	0	1	0	0	1
Greek TF 45120	1	0	0	1	0	1	1	0	1	0	0	0	1	0	0	1
Greek TF 45120	1	0	0	1	0	1	1	0	1	0	0	0	1	0	0	1
Greek TF 45120	1	0	0	1	0	1	1	0	1	0	0	0	1	0	0	1
Greek TF 45132	1	0	0	1	0	1	1	0	0	0	0	1	0	0	1	0
Greek TF 45132	1	0	0	1	0	1	1	0	1	0	0	1	1	0	1	1
Greek TF 45132	1	0	0	1	0	1	1	0	1	0	0	1	1	0	1	0
Greek TF 45133	1	0	0	0	0	1	1	0	0	0	0	1	0	0	0	1
Greek TF 45133	1	0	0	0	0	1	1	0	0	0	0	1	1	0	0	1
Greek TF 45133	1	0	0	1	0	1	1	0	0	0	0	1	0	0	1	1
Greek TF 45133	1	0	0	1	0	1	1	0	1	0	0	1	1	0	0	1
Greek TF 45048	1	0	0	1	0	1	1	0	0	1	0	0	1	0	0	1
Greek TF 45048	0	0	0	1	0	1	1	0	0	1	0	0	1	0	0	1
Greek TF 45048	1	0	0	1	0	1	1	0	1	1	0	0	1	0	0	1
Greek TF 45048	1	0	0	1	0	1	1	0	0	1	0	0	1	0	0	1
Greek TF 45051	1	0	0	1	0	1	1	0	1	1	0	0	1	0	1	1
Greek TF 45051	1	0	0	1	0	1	1	0	0	1	0	0	1	0	1	1
Greek TF 45051	1	0	0	1	0	1	1	0	0	1	0	0	1	0	1	1
Greek TF 45051	1	0	0	1	0	1	1	0	1	0	0	0	1	0	0	1
Greek TF 45062	1	0	0	1	0	1	1	0	1	0	0	0	1	0	0	1
Greek TF 45062	1	0	0	1	0	1	1	0	1	1	0	0	1	0	0	1
Greek TF 45062	1	0	0	1	0	1	1	0	1	0	0	0	1	0	0	1
Greek TF 45062	1	0	0	1	0	1	1	0	1	1	0	0	1	0	0	1
Greek TF 45124	1	0	0	1	0	1	1	0	1	0	0	0	1	0	1	1
Greek TF 45124	1	0	0	1	0	1	1	0	1	0	0	0	1	0	1	1
Greek TF 45124	1	0	0	1	0	1	1	0	1	0	0	0	1	0	0	1
Greek TF 45127	1	0	0	1	0	1	1	0	0	0	0	0	1	0	0	1
Greek TF 45127	1	0	0	1	0	1	1	0	0	0	0	0	1	0	1	1
Greek TF 45127	1	0	0	1	0	1	1	0	1	0	0	0	1	0	0	1
Positive Control	1	0	0	1	0	1	1	0	0	1	0	0	1	0	1	1
Negative Control	1	0	0	1	0	1	1	0	0	1	0	0	1	0	0	1
				*** Blank cell denotes no band or pick formation
				***1 denote presence of the relevant allele
				*** 0 denotes absence of the relevant allele
